# Supplementary material for: MetaClass, a Comprehensive Classification System for Predicting the Occurrence of Metabolic Reactions Based on the MetaQSAR Database
Source: Molecules. 2021 Sep 27;26(19):5857. doi: 10.3390/molecules26195857 (PMC8512547; doi:10.3390/molecules26195857)
Supplement: Supplementary file 1 [file molecules-26-05857-s001.zip]

Archive with 3 entries (3 files):
- Table S1.xlsx
- Table S2 S3.pdf
- Table S4.xlsx
