# Supplementary material for: MetaClass, a Comprehensive Classification System for Predicting the Occurrence of Metabolic Reactions Based on the MetaQSAR Database
Source: Molecules. 2021 Sep 27;26(19):5857. doi: 10.3390/molecules26195857 (PMC8512547; doi:10.3390/molecules26195857)
Supplement: Supplementary file 1 [file molecules-26-05857-s001.zip › Table S4.xlsx]

## Sheet: O-Glucuronidations
Substrate	Activity	Angles	Atoms	Bonds	Charges	ChiralAtms	EzBnds	FlexTorsions	Gyrrad	HbAcc	HbDon	HeavyAtoms	Impropers	Lipole	Mass	Ovality	Psa	Rings	Sas	Sav	Sdiam	Surface	Torsions	Vdiam	VirtualLogP	Volume	FG_aaCH	FG_aaN	FG_aaNH	FG_aaO	FG_aaaC	FG_aasC	FG_aasN	FG_dCH2	FG_dNH	FG_dO	FG_dS	FG_ddC	FG_ddssS	FG_dsCH	FG_dsN	FG_dssC	FG_dssS	FG_dssSe	FG_dsssP	FG_sBr	FG_sCH3	FG_sCl	FG_sF
(1S,2S,3S,4R,5S)-5-[4-Chloro-3-(4-ethoxybenzyl)phenyl]-1-hydroxy-methyl-6,8-dioxabicyclo[3.2.1]octane-2,3,4-triol (PF-04971729)	1	103	55	58	0	5	0	6	4.6401	7	4	30	0	4.96928	436.883	1.77336	112.631	4	679.83	1147.36	11.8711	442.726	31	8.91445	2.53881	370.922	7	0	0	0	0	5	0	0	0	0	0	0	0	0	0	0	0	0	0	0	1	1	0
1,5-Dicaffeoylquinic acid	1	102	61	63	0	4	2	9	5.55634	12	7	37	21	1.73863	516.451	1.85838	206.589	3	794.152	1327.18	12.7538	511.01	36	9.35563	-0.000571	428.763	6	0	0	0	0	6	0	0	0	3	0	0	0	4	0	3	0	0	0	0	0	0	0
11-alpha-Hydroxyprogesterone	1	115	54	57	0	7	1	1	3.68662	3	1	24	12	1.80954	330.461	1.62511	52.3744	4	533.004	934.592	10.9169	374.413	22	8.56364	1.77275	328.832	0	0	0	0	0	0	0	0	0	2	0	0	0	1	0	3	0	0	0	0	3	0	0
16-alpha-Hydroxyprogesterone	1	115	54	57	0	7	1	1	3.7985	3	1	24	12	0.941721	330.461	1.62668	55.2419	4	533.112	932.947	10.8458	369.552	22	8.50378	1.6988	321.984	0	0	0	0	0	0	0	0	0	2	0	0	0	1	0	3	0	0	0	0	3	0	0
16-Epiestriol	1	93	45	48	0	6	0	0	3.5841	3	3	21	0	4.17478	288.381	1.54287	62.4359	4	492.077	826.965	10.0057	314.517	23	8.05532	2.33533	273.682	3	0	0	0	0	3	0	0	0	0	0	0	0	0	0	0	0	0	0	0	1	0	0
17-Epiestriol	1	93	45	48	0	6	0	0	3.5531	3	3	21	0	4.06353	288.381	1.55538	60.7788	4	492.541	828.947	10.0771	319.02	23	8.08007	2.34567	276.213	3	0	0	0	0	3	0	0	0	0	0	0	0	0	0	0	0	0	0	0	1	0	0
2,2-Bis(bromomethyl)-1,3-propanediol (BMP)	1	32	19	18	0	0	0	2	2.3108	2	2	9	0	2.78326	261.94	1.38813	40.5495	0	324.039	494.522	7.72652	187.55	6	6.55796	1.29904	147.674	0	0	0	0	0	0	0	0	0	0	0	0	0	0	0	0	0	0	0	2	0	0	0
21-Hydroxyprogesterone	1	115	54	57	0	6	1	2	3.88335	3	1	24	12	0.989509	330.461	1.63748	55.3794	4	547.228	953.348	10.9526	376.864	23	8.55911	1.86015	328.311	0	0	0	0	0	0	0	0	0	2	0	0	0	1	0	3	0	0	0	0	2	0	0
2-Methyl-5-hydroxyethylaminophenol	1	41	25	25	0	0	0	3	2.91651	2	3	12	3	3.23548	167.205	1.44824	56.4141	1	383.139	567.767	8.14599	208.467	11	6.76899	1.58338	162.394	3	0	0	0	0	3	0	0	0	0	0	0	0	0	0	0	0	0	0	0	1	0	0
3-(4-Fluorophenoxy)-2-hydroxy-2-methyl-N-[4-nitro-3-(trifluoromethyl)phenyl]-propanamide	1	71	42	43	0	1	0	3	5.28925	5	2	28	9	0.939905	402.297	1.67943	91.6935	2	614.272	991.753	10.8647	370.84	17	8.38375	4.26421	308.542	7	0	0	0	0	5	1	0	0	1	0	0	0	0	0	1	0	0	0	0	1	0	4
3,5-Dinitrobenzamide 2-mustard I	1	83	48	48	0	0	0	8	3.99019	9	2	29	15	2.39756	499.291	1.73907	167.839	1	605.978	1049.96	11.5681	420.41	19	8.7721	2.52609	353.435	2	0	0	0	0	4	2	0	0	3	0	0	1	0	0	1	0	0	0	1	1	0	0
3,5-Dinitrobenzamide 2-mustard II	1	83	48	48	0	0	0	8	3.94017	9	2	29	15	2.04133	454.84	1.7186	169.681	1	586.828	1027.16	11.4834	414.276	19	8.75955	2.31375	351.92	2	0	0	0	0	4	2	0	0	3	0	0	1	0	0	1	0	0	0	0	1	1	0
3,5-Dinitrobenzamide 2-mustard III	1	70	41	41	0	0	0	6	3.81252	6	2	25	15	2.49938	484.097	1.67101	119.781	1	558.656	952.847	10.9084	373.831	18	8.43866	3.96883	314.644	2	0	0	0	0	4	2	0	0	1	0	0	0	0	0	1	0	0	0	2	0	0	0
3,5-Dinitrobenzamide 2-mustard IV	1	70	41	41	0	0	0	6	3.48857	6	2	23	15	2.43471	326.305	1.6596	131.682	1	526.956	878.891	10.4812	345.123	16	8.136	3.15796	281.988	2	0	0	0	0	4	2	0	0	1	0	0	0	0	0	1	0	0	0	0	2	0	0
4-(Methylnitrosamino)-1-(3-pyridyl)-1-butanol, (R)-	1	51	30	30	0	1	0	5	3.56263	5	1	15	3	1.98291	209.245	1.54114	65.0063	1	446.079	685.199	8.98649	253.706	13	7.23885	0.23253	198.613	4	0	0	0	0	1	0	0	0	1	0	0	0	0	1	0	0	0	0	0	1	0	0
4-(Methylnitrosamino)-1-(3-pyridyl)-1-butanol, (S)-	1	51	30	30	0	1	0	5	3.41708	5	1	15	3	1.72749	209.245	1.56221	67.3874	1	436.826	674.909	9.09758	260.017	13	7.27874	0.120374	201.914	4	0	0	0	0	1	0	0	0	1	0	0	0	0	1	0	0	0	0	0	1	0	0
4-Amino-1-((4-((3-methoxyphenyl)amino)pyrrolo[2,1-f] [1,2,4]triazin-5-yl)methyl)-3-piperidinol, (3R,4R)- (BMS-690514)	1	94	51	54	0	2	0	5	3.67307	6	4	27	15	1.17425	368.433	1.69828	92.5185	4	583.327	1003.41	11.2043	394.382	29	8.59764	-0.205862	332.764	6	0	0	0	0	4	1	0	0	0	0	0	0	1	2	1	0	0	0	0	1	0	0
5-Alpha-dihydrotestosterone	1	112	51	54	0	7	0	0	3.45116	2	1	21	3	0.888321	290.44	1.56982	38.8913	4	495.189	858.846	10.3461	336.284	21	8.25759	2.99826	294.821	0	0	0	0	0	0	0	0	0	1	0	0	0	0	0	1	0	0	0	0	2	0	0
6-alpha-Hydroxyprogesterone	1	115	54	57	0	7	1	1	3.73924	3	1	24	12	2.04197	330.461	1.62697	55.3561	4	534.319	934.976	10.9032	373.475	22	8.54803	1.76785	327.036	0	0	0	0	0	0	0	0	0	2	0	0	0	1	0	3	0	0	0	0	3	0	0
Abacavir	1	76	39	42	0	2	1	4	3.5821	4	4	21	12	1.53625	286.332	1.61163	96.8873	4	518.169	834.023	10.0679	318.437	24	7.93056	0.235898	261.162	1	0	0	0	2	2	1	0	0	0	0	0	0	2	0	0	0	0	0	0	0	0	0
Andrographolide	1	109	55	57	0	6	1	3	4.07383	5	3	25	15	1.16926	350.449	1.63993	87.4197	3	564.986	977.927	11.0492	383.539	24	8.62814	0.975685	336.318	0	0	0	0	0	0	0	1	0	1	0	0	0	1	0	3	0	0	0	0	2	0	0
Aprepitant, (R,S,R)-	1	108	58	61	0	3	0	6	4.13767	5	2	37	15	2.2506	534.427	1.7978	79.4911	4	661.541	1193.03	12.3605	479.979	29	9.21861	3.69851	410.199	7	0	0	0	0	5	0	0	0	1	0	0	0	0	1	2	0	0	0	0	1	0	7
AZ11939714	1	116	60	64	0	6	1	8	4.41597	7	4	32	3	4.54684	456.561	1.86687	147.435	5	693.288	1213.93	12.5698	496.369	35	9.19963	1.5492	407.672	5	0	0	0	2	3	1	0	0	0	0	0	0	0	0	0	0	0	0	0	1	0	0
AZT	1	58	32	33	0	3	1	3	3.331	6	2	19	18	0.647528	267.241	1.56736	124.174	2	470.643	738.972	9.41247	278.328	16	7.5183	-1.35042	222.514	0	0	0	0	0	0	0	0	1	2	0	0	0	1	1	3	0	0	0	0	1	0	0
Buprenorphine	1	163	75	81	0	7	0	3	3.87391	5	2	34	3	1.35967	467.64	1.73005	57.3438	7	666.355	1229.87	12.4733	488.776	32	9.4831	4.24467	446.53	2	0	0	0	0	4	0	0	0	0	0	0	0	0	0	0	0	0	0	0	5	0	0
Canagliflozin	1	102	56	59	0	5	0	5	4.30943	5	4	31	0	5.00119	444.516	1.77865	113.442	4	659.993	1157.29	12.0756	458.105	32	9.05445	3.38586	388.673	9	0	0	0	0	7	0	0	0	0	0	0	0	0	0	0	0	0	0	0	1	0	1
Carvedilol, (R)-	1	100	56	59	0	1	0	10	3.75141	5	3	30	3	2.51496	406.474	1.71986	66.8726	4	601.159	1069.63	11.7265	432.006	32	8.94175	4.20498	374.34	11	0	1	0	4	3	0	0	0	0	0	0	0	0	0	0	0	0	0	0	1	0	0
Carvedilol, (S)-	1	100	56	59	0	1	0	10	3.36331	5	3	30	3	3.10574	406.474	1.73623	78.5823	4	559.094	1031.96	11.7683	435.089	32	8.93121	3.18086	373.018	11	0	1	0	4	3	0	0	0	0	0	0	0	0	0	0	0	0	0	0	1	0	0
Chenodeoxycholic acid	1	144	68	71	0	10	0	2	4.27822	4	3	28	3	1.75848	392.572	1.70703	80.3086	4	611.475	1100.94	11.9045	445.215	25	9.11149	3.53403	396.066	0	0	0	0	0	0	0	0	0	1	0	0	0	0	0	1	0	0	0	0	3	0	0
Chloramphenicol	1	53	32	32	0	2	0	4	4.16938	5	3	20	9	1.66121	323.129	1.58665	108.872	1	503.422	807.351	9.81451	302.613	15	7.79162	1.49936	247.675	4	0	0	0	0	2	1	0	0	1	0	0	0	0	0	1	0	0	0	0	0	2	0
Clofarabine	1	57	31	33	0	4	0	2	3.00039	6	4	20	3	2.14372	303.677	1.52776	114.444	3	456.206	729.572	9.389	276.942	20	7.59612	-0.991971	229.496	1	0	0	0	2	2	1	0	0	0	0	0	0	0	0	0	0	0	0	0	0	1	1
Codeine	1	90	43	47	0	5	1	1	2.97285	4	1	22	9	1.60727	299.364	1.53223	45.3958	5	490.429	819.034	9.92341	309.366	24	8.01678	1.33702	269.773	2	0	0	0	0	4	0	0	0	0	0	0	0	2	0	0	0	0	0	0	2	0	0
Dapagliflozin	1	96	53	55	0	5	0	6	4.51549	6	4	28	0	5.82588	408.873	1.76543	103.335	3	672.535	1134.14	11.7256	431.939	28	8.82491	1.68128	359.857	7	0	0	0	0	5	0	0	0	0	0	0	0	0	0	0	0	0	0	0	1	1	0
Darunavir	1	142	75	78	0	5	0	11	4.91627	8	4	38	12	1.31058	547.664	1.94085	141.342	4	778.65	1415.21	13.5673	578.276	35	9.7386	2.53124	483.603	9	0	0	0	0	3	0	0	0	3	0	0	1	0	0	1	0	0	0	0	2	0	0
Dasatinib	1	107	59	62	0	0	0	7	5.6844	6	3	33	15	3.98225	488.006	1.84726	117.879	4	756.081	1276.49	12.5565	495.32	32	9.23856	3.32903	412.868	5	0	0	0	0	8	0	0	0	1	0	0	0	0	0	1	0	0	0	0	2	1	0
Deferiprone	1	31	19	19	0	0	2	0	2.13101	2	1	10	18	1.68442	139.152	1.32847	40.8868	1	309.557	451.17	7.22189	163.852	7	6.26578	-0.155278	128.803	0	0	0	0	0	0	0	0	0	1	0	0	0	2	0	3	0	0	0	0	2	0	0
Denopamine, (R)-	1	79	46	47	0	1	0	8	5.12189	5	3	23	3	1.87232	317.38	1.71986	75.2068	2	610.786	977.874	10.9131	374.151	22	8.32151	2.90286	301.721	7	0	0	0	0	5	0	0	0	0	0	0	0	0	0	0	0	0	0	0	2	0	0
Denopamine, (S)-	1	79	46	47	0	1	0	8	3.34783	5	3	23	3	2.51027	317.38	1.64506	70.7014	2	515.597	893.424	10.6566	356.767	22	8.30859	2.27863	300.317	7	0	0	0	0	5	0	0	0	0	0	0	0	0	0	0	0	0	0	0	2	0	0
Deoxycholic acid	1	144	68	71	0	10	0	2	4.2394	4	3	28	3	1.44703	392.572	1.70648	80.4903	4	613.324	1110.2	11.9174	446.186	25	9.12289	3.51327	397.554	0	0	0	0	0	0	0	0	0	1	0	0	0	0	0	1	0	0	0	0	3	0	0
Deoxynivalenol	1	86	41	44	0	7	1	1	2.78018	6	3	21	9	0.626738	296.316	1.47801	95.2795	4	448.965	762.213	9.60007	289.533	21	7.89653	-1.59229	257.815	0	0	0	0	0	0	0	0	0	1	0	0	0	1	0	2	0	0	0	0	2	0	0
Epiestradiol	1	92	44	47	0	5	0	0	3.48096	2	2	20	0	2.8635	272.382	1.55844	43.7521	4	488.818	820.408	10.0519	317.427	22	8.05197	3.4314	273.341	3	0	0	0	0	3	0	0	0	0	0	0	0	0	0	0	0	0	0	0	1	0	0
Epirubicin	1	128	68	72	0	6	0	5	4.7216	12	7	39	12	2.45409	543.519	1.79507	183.676	5	738.981	1308.62	12.7641	511.838	38	9.52688	-2.46706	452.742	3	0	0	0	0	9	0	0	0	3	0	0	0	0	0	3	0	0	0	0	2	0	0
Epitestosterone	1	106	49	52	0	6	1	0	3.39675	2	1	21	9	2.00194	288.424	1.58032	39.2031	4	488.955	846.425	10.3169	334.388	21	8.20688	2.41502	289.423	0	0	0	0	0	0	0	0	0	1	0	0	0	1	0	2	0	0	0	0	2	0	0
Estradiol	1	92	44	47	0	5	0	0	3.46796	2	2	20	0	3.11835	272.382	1.53909	43.4562	4	481.497	805.232	9.87359	306.267	22	7.95871	3.30215	263.954	3	0	0	0	0	3	0	0	0	0	0	0	0	0	0	0	0	0	0	0	1	0	0
Estriol	1	93	45	48	0	6	0	0	3.58974	3	3	21	0	4.11768	288.381	1.58288	65.7661	4	500.524	842.741	10.1907	326.255	23	8.09991	2.2519	278.253	3	0	0	0	0	3	0	0	0	0	0	0	0	0	0	0	0	0	0	0	1	0	0
Ethanol	1	13	9	8	0	0	0	0	1.19045	1	1	3	0	1.9178	46.0684	1.1832	23.0943	0	196.569	242.411	5.10967	82.0229	1	4.69746	0.35006	54.2735	0	0	0	0	0	0	0	0	0	0	0	0	0	0	0	0	0	0	0	0	1	0	0
Ethynylestradiol	1	94	46	49	0	5	0	1	3.61585	2	2	22	0	3.21561	296.403	1.5801	42.0666	4	517.997	873.656	10.2941	332.911	24	8.18929	3.3209	287.566	3	0	0	0	0	3	0	0	0	0	0	0	0	0	0	0	0	0	0	0	1	0	0
Etoposide	1	147	74	80	0	10	0	5	4.64648	13	3	42	3	3.14653	588.557	1.84502	164.497	7	801.153	1442.83	13.2473	551.323	44	9.75278	-0.473053	485.717	4	0	0	0	0	8	0	0	0	1	0	0	0	0	0	1	0	0	0	0	3	0	0
Ezetimibe	1	92	51	54	0	3	0	6	4.55533	3	2	30	6	1.80419	409.425	1.74961	59.2969	4	659.553	1109.54	11.647	426.166	30	8.80529	3.96787	357.462	12	0	0	0	0	6	0	0	0	1	0	0	0	0	0	1	0	0	0	0	0	0	2
Ganoderic acid D	1	161	79	82	0	8	1	2	5.03867	7	2	37	21	0.652974	514.65	1.81589	120.881	4	733.158	1352.99	13.2183	548.909	24	9.80913	1.63859	494.186	0	0	0	0	0	0	0	0	0	5	0	0	0	0	0	7	0	0	0	0	7	0	0
GDC-0879	1	77	43	46	0	0	0	4	4.15351	5	2	25	3	0.84436	334.372	1.6746	86.1209	4	599.753	966.901	10.7622	363.873	28	8.31657	0.78533	301.184	8	0	0	0	0	6	1	0	0	0	0	0	0	0	1	1	0	0	0	0	0	0	0
Haloperidol	1	91	49	51	0	0	0	6	5.66392	3	1	26	6	0.638995	375.864	1.71353	37.9529	3	647.035	1059.31	11.2611	398.396	25	8.60273	3.77642	333.356	8	0	0	0	0	4	0	0	0	1	0	0	0	0	0	1	0	0	0	0	0	1	1
Hyocholic acid	1	145	69	72	0	11	0	2	4.34578	5	4	29	3	2.51788	408.571	1.72284	98.5298	4	628.595	1132.78	12.0071	452.926	26	9.14777	2.59153	400.816	0	0	0	0	0	0	0	0	0	1	0	0	0	0	0	1	0	0	0	0	3	0	0
Hyodeoxycholic acid	1	144	68	71	0	10	0	2	4.38653	4	3	28	3	2.10282	392.572	1.72883	84.023	4	628.182	1120.12	11.9764	450.613	25	9.10858	3.39305	395.686	0	0	0	0	0	0	0	0	0	1	0	0	0	0	0	1	0	0	0	0	3	0	0
Lersivirine	1	71	41	42	0	0	0	6	3.73419	3	1	23	0	1.09118	310.35	1.70151	80.556	2	586.149	944.911	10.6892	358.956	20	8.1946	1.55403	288.126	3	0	0	0	0	6	1	0	0	0	0	0	0	0	0	0	0	0	0	0	2	0	0
Leustatin (2-CdA)	1	57	31	33	0	3	0	2	3.01855	6	4	19	3	2.02335	285.687	1.53813	115.123	3	448.967	718.168	9.32987	273.465	20	7.5228	-0.727215	222.914	1	0	0	0	2	2	1	0	0	0	0	0	0	0	0	0	0	0	0	0	0	1	0
Linalool, (R)-	1	49	29	28	0	1	0	2	2.69926	1	1	11	12	1.93074	154.249	1.5121	21.6164	0	382.972	589.5	8.54543	229.413	4	6.94935	2.09843	175.724	0	0	0	0	0	0	0	1	0	0	0	0	0	2	0	1	0	0	0	0	3	0	0
Linalool, (S)-	1	49	29	28	0	1	0	2	2.76656	1	1	11	12	1.84899	154.249	1.52681	21.7723	0	395.564	607.262	8.62304	233.599	4	6.97858	2.17544	177.951	0	0	0	0	0	0	0	1	0	0	0	0	0	2	0	1	0	0	0	0	3	0	0
Lithocholic acid	1	143	67	70	0	9	0	2	4.30011	3	2	27	3	1.43047	376.573	1.70237	62.1391	4	612.165	1098.76	11.7652	434.859	24	9.01723	4.64433	383.899	0	0	0	0	0	0	0	0	0	1	0	0	0	0	0	1	0	0	0	0	3	0	0
Lorazepam, (R)-	1	53	31	33	0	1	0	1	3.20355	3	2	21	9	4.19513	321.158	1.55124	63.6652	3	507.768	812.399	9.73865	297.953	20	7.81914	2.407	250.309	7	0	0	0	0	5	0	0	0	1	0	0	0	0	1	2	0	0	0	0	0	2	0
Lorazepam, (S)-	1	53	31	33	0	1	0	1	3.20353	3	2	21	9	4.19486	321.158	1.54828	64.673	3	491.862	792.567	9.72397	297.055	20	7.81482	2.30653	249.894	7	0	0	0	0	5	0	0	0	1	0	0	0	0	1	2	0	0	0	0	0	2	0
LY368842	1	115	65	68	0	1	0	9	5.8632	6	5	35	9	4.04362	474.552	1.83502	121.332	4	747.593	1281.16	12.721	508.388	33	9.39079	4.09845	433.616	12	0	0	0	2	5	0	0	0	1	0	0	0	0	0	1	0	0	0	0	2	0	0
Mavoglurant	1	88	46	48	0	3	0	3	4.20346	3	1	23	6	2.46581	313.391	1.68615	48.9186	3	603.505	974.003	10.8062	366.855	22	8.32192	3.09473	301.765	4	0	0	0	0	2	0	0	0	1	0	0	0	0	0	1	0	0	0	0	2	0	0
Metronidazole	1	35	21	21	0	0	0	2	2.41957	4	1	12	3	0.833339	171.154	1.41379	76.8483	1	340.509	506.171	7.78269	190.287	9	6.54541	0.778409	146.828	1	0	0	0	0	2	2	0	0	0	0	0	0	0	0	0	0	0	0	0	1	0	0
Mirabegron	1	90	52	54	0	1	0	9	5.89189	4	5	28	12	1.42565	396.506	1.79809	120.078	3	718.436	1152.95	11.8452	440.794	29	8.83358	2.28161	360.919	10	0	0	0	0	5	0	0	0	1	0	0	0	0	0	1	0	0	0	0	0	0	0
Montelukast	1	142	77	81	0	1	1	11	5.48936	4	2	41	9	4.19776	586.183	1.95029	83.9271	5	858.212	1537.81	14.0797	622.787	39	10.082	7.40071	536.579	13	0	0	0	2	6	0	0	0	1	0	0	0	2	0	1	0	0	0	0	2	1	0
Morphine	1	84	40	44	0	5	1	0	2.85721	4	2	21	9	1.64696	285.338	1.48989	56.8714	5	458.368	766.836	9.60385	289.761	24	7.86806	0.76533	255.036	2	0	0	0	0	4	0	0	0	0	0	0	0	2	0	0	0	0	0	0	1	0	0
N-Ethyl-N-(2-hydroxyethyl)perfluorooctanesulfonamide	1	82	44	43	0	0	0	11	4.43355	4	1	34	3	5.70563	571.251	1.7739	63.9959	0	604.518	1039.97	11.6054	423.126	12	8.71356	5.78021	346.406	0	0	0	0	0	0	0	0	0	2	0	0	1	0	0	0	0	0	0	0	1	0	17
Ornidazole, (R)-	1	41	24	24	0	1	0	2	2.75802	4	1	14	3	0.810742	219.626	1.4674	74.6631	1	383.006	591.991	8.43182	223.353	10	6.96061	1.32897	176.58	1	0	0	0	0	2	2	0	0	0	0	0	0	0	0	0	0	0	0	0	1	1	0
Ornidazole, (S)-	1	41	24	24	0	1	0	2	2.758	4	1	14	3	0.810742	219.626	1.46794	74.7534	1	380.892	589.857	8.43536	223.541	10	6.96226	1.32366	176.705	1	0	0	0	0	2	2	0	0	0	0	0	0	0	0	0	0	0	0	0	1	1	0
Oxazepam, (R)-	1	53	31	33	0	1	0	1	3.28468	3	2	20	9	4.24649	286.713	1.52607	64.2242	3	487.005	771.05	9.47122	281.813	20	7.66688	1.78288	235.969	8	0	0	0	0	4	0	0	0	1	0	0	0	0	1	2	0	0	0	0	0	1	0
Oxazepam, (S)-	1	53	31	33	0	1	0	1	3.2847	3	2	20	9	4.24662	286.713	1.52405	64.045	3	482.408	766.325	9.46652	281.534	20	7.66816	1.83433	236.087	8	0	0	0	0	4	0	0	0	1	0	0	0	0	1	2	0	0	0	0	0	1	0
Propranolol, (R)-	1	71	40	41	0	1	0	6	3.25627	3	2	19	3	3.25996	259.343	1.58687	42.562	2	468.822	782.006	9.93799	310.275	18	7.8891	2.85562	257.088	7	0	0	0	2	1	0	0	0	0	0	0	0	0	0	0	0	0	0	0	2	0	0
Propranolol, (S)-	1	71	40	41	0	1	0	6	3.25264	3	2	19	3	3.25679	259.343	1.58335	43.0464	2	478.305	796.48	9.90094	307.966	18	7.86842	3.00847	255.072	7	0	0	0	2	1	0	0	0	0	0	0	0	0	0	0	0	0	0	0	2	0	0
Propranolol, (S)-_(02.01)A_G1	1	72	41	42	0	1	0	6	3.39984	4	3	20	3	2.71721	275.343	1.60646	63.9531	2	500.188	829.156	10.0613	318.026	19	7.93819	2.78911	261.917	6	0	0	0	2	2	0	0	0	0	0	0	0	0	0	0	0	0	0	0	2	0	0
Pterosin A, (2S)-	1	71	38	39	0	1	0	3	3.27943	3	2	18	3	1.59634	248.318	1.55411	54.666	2	471.042	763.911	9.63021	291.354	15	7.72494	1.86183	241.37	1	0	0	0	0	5	0	0	0	1	0	0	0	0	0	1	0	0	0	0	3	0	0
Ritonavir	1	177	98	101	0	4	0	18	5.07646	7	4	50	21	0.841117	720.944	2.13033	183.6	4	925.216	1802.22	15.8086	785.118	43	10.831	5.21483	665.282	13	0	0	0	0	5	0	0	0	3	0	0	0	0	0	3	0	0	0	0	5	0	0
RWJ-333369	1	38	24	24	0	1	0	4	2.4599	3	3	14	6	3.02278	215.634	1.41189	67.1131	1	381.907	592.113	8.25359	214.011	12	6.94612	1.20019	175.479	4	0	0	0	0	2	0	0	0	1	0	0	0	0	0	1	0	0	0	0	0	1	0
Saxagliptin	1	107	48	52	0	6	1	2	3.11521	3	3	23	9	1.61981	315.41	1.58625	84.1309	5	488.276	855.799	10.4167	340.887	25	8.27075	-0.473272	296.233	0	0	0	0	0	0	0	0	0	1	0	0	0	0	0	1	0	0	0	0	0	0	0
Seliciclib	1	94	52	54	0	1	0	8	4.26703	4	3	26	6	2.10081	354.449	1.76241	74.8669	3	651.233	1075	11.4557	412.282	25	8.62916	3.40404	336.438	6	0	0	0	2	3	1	0	0	0	0	0	0	0	0	0	0	0	0	0	3	0	0
Tacrolimus	1	245	126	129	0	14	2	6	5.02009	12	3	57	33	1.47365	804.018	2.1131	146.837	4	966.648	1983.02	16.4886	854.119	41	11.3429	3.30348	764.139	0	0	0	0	0	0	0	1	0	4	0	0	0	3	0	6	0	0	0	0	8	0	0
Testosterone	1	106	49	52	0	6	1	0	3.44699	2	1	21	9	1.3755	288.424	1.57185	38.6446	4	486.803	836.78	10.3446	336.184	21	8.25103	2.37013	294.119	0	0	0	0	0	0	0	0	0	1	0	0	0	1	0	2	0	0	0	0	2	0	0
Ticagrelor	1	123	64	68	0	6	1	10	4.88443	8	4	36	3	4.77704	522.568	1.8919	152.033	5	746.37	1309.76	12.9578	527.49	37	9.4207	2.32946	437.772	3	0	0	0	2	5	1	0	0	0	0	0	0	0	0	0	0	0	0	0	1	0	2
Tramadol	1	83	44	45	0	2	0	4	3.06051	3	1	19	3	1.18389	263.375	1.61474	34.1007	2	495.835	827.94	10.1709	324.99	17	8.00402	2.65577	268.487	4	0	0	0	0	2	0	0	0	0	0	0	0	0	0	0	0	0	0	0	3	0	0
Vildagliptin	1	101	47	50	0	3	0	3	3.36452	3	2	22	9	1.5684	303.399	1.6144	74.6598	4	501.62	856.672	10.4376	342.253	23	8.21473	0.765615	290.254	0	0	0	0	0	0	0	0	0	1	0	0	0	0	0	1	0	0	0	0	0	0	0
16-Epiestriol	1	93	45	48	0	6	0	0	3.5841	3	3	21	0	4.17478	288.381	1.54287	62.4359	4	492.077	826.965	10.0057	314.517	23	8.05532	2.33533	273.682	3	0	0	0	0	3	0	0	0	0	0	0	0	0	0	0	0	0	0	0	1	0	0
17-Epiestriol	1	93	45	48	0	6	0	0	3.5531	3	3	21	0	4.06353	288.381	1.55538	60.7788	4	492.541	828.947	10.0771	319.02	23	8.08007	2.34567	276.213	3	0	0	0	0	3	0	0	0	0	0	0	0	0	0	0	0	0	0	0	1	0	0
1-Naphthol	1	31	19	20	0	0	0	0	2.21403	1	1	11	0	3.18499	144.17	1.2886	20.5902	2	307.61	453.668	7.24208	164.769	12	6.37976	2.62056	135.96	7	0	0	0	2	1	0	0	0	0	0	0	0	0	0	0	0	0	0	0	0	0	0
2,3-Dihydroxynaphthalene	1	32	20	21	0	0	0	0	2.46376	2	2	12	0	4.00619	160.169	1.31838	42.3392	2	330.833	488.791	7.47298	175.443	13	6.50839	2.14465	144.351	6	0	0	0	2	2	0	0	0	0	0	0	0	0	0	0	0	0	0	0	0	0	0
2-Hydroxy-2',3',4',5'-tetrachlorobiphenyl	1	37	23	24	0	0	0	1	3.18226	1	1	17	0	3.16214	307.987	1.50028	20.4736	2	443.221	699.037	9.14963	263.001	14	7.46994	6.01228	218.248	5	0	0	0	0	7	0	0	0	0	0	0	0	0	0	0	0	0	0	0	0	4	0
2-Hydroxy-2',4',6'-trichlorobiphenyl	1	37	23	24	0	0	0	1	2.99851	1	1	16	0	2.78254	273.542	1.45951	21.6606	2	429.532	669.652	8.78085	242.227	14	7.26829	5.29003	201.046	6	0	0	0	0	6	0	0	0	0	0	0	0	0	0	0	0	0	0	0	0	3	0
2'-Hydroxyflavanone	1	53	30	32	0	1	0	1	3.18078	3	1	18	3	2.3311	240.254	1.46408	47.2888	3	452.075	702.934	8.95013	251.657	19	7.39686	2.06866	211.905	8	0	0	0	0	4	0	0	0	1	0	0	0	0	0	1	0	0	0	0	0	0	0
3,7,4'-Trihydroxyflavone	1	49	30	32	0	0	1	1	3.55001	5	3	20	9	1.53286	270.237	1.49817	89.828	3	462.023	720.218	9.24342	268.42	21	7.55183	1.39954	225.505	7	0	0	0	0	5	0	0	0	1	0	0	0	0	0	3	0	0	0	0	0	0	0
3,7-Dihydroxyflavone	1	48	29	31	0	0	1	1	3.3173	4	2	19	9	2.07818	254.238	1.4822	69.4686	3	464.506	715.897	9.08386	259.233	20	7.46135	1.99225	217.496	8	0	0	0	0	4	0	0	0	1	0	0	0	0	0	3	0	0	0	0	0	0	0
3-Hydroxy-2',3',4',5'-tetrachlorobiphenyl	1	37	23	24	0	0	0	1	3.33848	1	1	17	0	5.66122	307.987	1.48822	22.2657	2	453.885	711.615	9.09069	259.623	14	7.45183	6.04241	216.664	5	0	0	0	0	7	0	0	0	0	0	0	0	0	0	0	0	0	0	0	0	4	0
3-Hydroxy-2',4',6'-trichlorobiphenyl	1	37	23	24	0	0	0	1	3.14881	1	1	16	0	5.0558	273.542	1.46537	21.9073	2	426.859	667.301	8.79949	243.257	14	7.26916	5.29245	201.118	6	0	0	0	0	6	0	0	0	0	0	0	0	0	0	0	0	0	0	0	0	3	0
3'-Hydroxyflavone	1	47	28	30	0	0	1	1	3.32762	3	1	18	9	1.90026	238.238	1.46635	49.7978	3	443.175	687.815	8.85172	246.153	19	7.30986	1.87848	204.515	8	0	0	0	0	4	0	0	0	1	0	0	0	1	0	2	0	0	0	0	0	0	0
3-Hydroxyflavone	1	47	28	30	0	0	1	1	3.14752	3	1	18	9	2.12309	238.238	1.44183	46.7327	3	432.73	669.057	8.78421	242.413	19	7.31554	2.32808	204.993	9	0	0	0	0	3	0	0	0	1	0	0	0	0	0	3	0	0	0	0	0	0	0
4-Hydroxy indole	1	28	17	18	0	0	0	0	2.06879	1	2	10	0	2.93877	133.147	1.28674	37.8291	2	296.276	425.451	6.96649	152.468	11	6.14141	2.13934	121.284	5	0	1	0	2	1	0	0	0	0	0	0	0	0	0	0	0	0	0	0	0	0	0
4-Hydroxy methylesculetin	1	37	23	24	0	0	1	1	2.76336	5	3	15	9	1.17448	208.168	1.38797	91.1734	2	376.677	570.428	8.06534	204.36	15	6.84593	-0.625873	167.995	2	0	0	0	0	4	0	0	0	1	0	0	0	1	0	2	0	0	0	0	0	0	0
4'-Hydroxyflavanone	1	53	30	32	0	1	0	1	3.39572	3	1	18	3	1.85018	240.254	1.49437	48.1849	3	460.256	710.641	9.07472	258.712	19	7.42343	1.96338	214.196	8	0	0	0	0	4	0	0	0	1	0	0	0	0	0	1	0	0	0	0	0	0	0
4-Methylcatechol	1	26	17	17	0	0	0	0	2.08708	2	2	9	0	3.37635	124.137	1.2961	42.2717	1	302.727	429.563	6.84869	147.355	8	6.01573	1.74926	113.989	3	0	0	0	0	3	0	0	0	0	0	0	0	0	0	0	0	0	0	0	1	0	0
4-Methylesculetin	1	36	22	23	0	0	1	0	2.69411	4	2	14	9	1.42451	192.168	1.37853	71.1933	2	354.329	535.88	7.89426	195.782	13	6.72361	0.387819	159.15	2	0	0	0	0	4	0	0	0	1	0	0	0	1	0	2	0	0	0	0	1	0	0
4-Methylumbelliferone	1	35	21	22	0	0	1	0	2.56495	3	1	13	9	2.06177	176.169	1.36199	50.1563	2	347.583	516.722	7.70227	186.375	12	6.5998	0.808888	150.519	3	0	0	0	0	3	0	0	0	1	0	0	0	1	0	2	0	0	0	0	1	0	0
4-Nitrocatechol	1	23	16	16	0	0	0	0	2.39752	4	2	11	3	0.795004	155.108	1.29647	83.8192	1	305.462	438.482	6.98911	153.459	9	6.1382	1.74498	121.094	3	0	0	0	0	3	1	0	0	0	0	0	0	0	0	0	0	0	0	0	0	0	0
4-Nitrophenol (p-Nitrophenol)	1	22	15	15	0	0	0	0	2.30539	3	1	10	3	0.368086	139.109	1.27735	64.1042	1	293.384	415.412	6.7815	144.478	8	6.00027	2.17794	113.113	4	0	0	0	0	2	1	0	0	0	0	0	0	0	0	0	0	0	0	0	0	0	0
4-Phenylesculetin	1	48	29	31	0	0	1	1	3.2103	4	2	19	9	2.44244	254.238	1.47596	69.9388	3	452.174	706.34	9.03904	256.681	20	7.44022	1.39893	215.653	7	0	0	0	0	5	0	0	0	1	0	0	0	1	0	2	0	0	0	0	0	0	0
5-Amino-o-cresol (4-Amino-2-hydroxytoluene)	1	28	18	18	0	0	0	0	2.1014	1	3	9	3	2.87798	123.152	1.32079	48.5624	1	298.308	429.139	7.03149	155.326	8	6.11829	1.1513	119.919	3	0	0	0	0	3	0	0	0	0	0	0	0	0	0	0	0	0	0	0	1	0	0
5-Diethylaminoethylamino-8-hydroxyimidazoacridinone (C-1311) (NCS-645809)	1	89	48	51	0	0	0	6	4.39461	4	2	26	9	1.02935	350.414	1.68904	67.7868	4	623.819	1018.37	11.0381	382.769	26	8.49325	3.14522	320.79	6	0	0	0	2	5	1	0	0	1	0	0	0	0	0	1	0	0	0	0	2	0	0
5-Diethylaminoethylamino-8-hydroxyimidazoacridinone C-1305	1	81	44	47	0	0	0	5	3.75668	5	2	25	9	0.692208	337.376	1.63596	80.5018	4	541.27	903.145	10.6166	354.094	25	8.30039	1.20927	299.429	5	0	0	0	2	5	1	0	0	1	0	0	0	0	0	1	0	0	0	0	2	0	0
6-Hydroxy flavanone	1	53	30	32	0	1	0	1	3.35424	3	1	18	3	2.97929	240.254	1.47782	48.9017	3	456.279	709.395	8.98672	253.719	19	7.39249	2.06635	211.529	8	0	0	0	0	4	0	0	0	1	0	0	0	0	0	1	0	0	0	0	0	0	0
6-Hydroxy flavone	1	47	28	30	0	0	1	1	3.37506	3	1	18	9	2.74701	238.238	1.44672	48.6992	3	442.459	684.825	8.84198	245.612	19	7.35118	2.00998	208.003	8	0	0	0	0	4	0	0	0	1	0	0	0	1	0	2	0	0	0	0	0	0	0
7-Hydroxy coumarin	1	29	18	19	0	0	1	0	2.46892	3	1	12	9	2.64245	162.142	1.30828	50.3355	2	325.611	474.06	7.30542	167.664	12	6.38697	0.75413	136.422	3	0	0	0	0	3	0	0	0	1	0	0	0	2	0	1	0	0	0	0	0	0	0
7-Hydroxy flavone	1	47	28	30	0	0	1	1	3.33132	3	1	18	9	2.4403	238.238	1.4665	48.1849	3	443.54	684.175	8.88912	248.238	19	7.34036	1.95769	207.086	8	0	0	0	0	4	0	0	0	1	0	0	0	1	0	2	0	0	0	0	0	0	0
7-Hydroxy isoflavone	1	47	28	30	0	0	1	1	3.37705	3	1	18	9	1.11894	238.238	1.45496	48.0056	3	443.433	684.399	8.82548	244.696	19	7.31666	2.04832	205.087	8	0	0	0	0	4	0	0	0	1	0	0	0	1	0	2	0	0	0	0	0	0	0
7-mono-O-(beta-hydroxyethyl)-rutoside (mono HER)	1	145	80	84	0	10	1	9	4.75034	17	10	46	9	2.29594	654.57	1.94042	268.736	5	818.833	1522.08	14.0285	618.264	48	10.0708	-2.27426	534.799	5	0	0	0	0	7	0	0	0	1	0	0	0	0	0	3	0	0	0	0	1	0	0
9-Hydroxy-5,6-dimethyl-N-[2-(dimethylamino)ethyl]-6H-pyrido[4,3-b]carbazole-1-carboxamide (S 16020)	1	95	52	55	0	0	0	4	4.48898	4	2	28	9	2.63458	376.452	1.72447	69.5949	4	652.952	1077.12	11.4797	414.007	26	8.74181	2.60216	349.786	6	0	0	0	6	3	1	0	0	1	0	0	0	0	0	1	0	0	0	0	4	0	0
Acacetin	1	55	33	35	0	0	1	2	3.89178	5	2	21	9	2.67259	284.263	1.5258	73.9541	3	493.353	771.467	9.52024	284.738	21	7.70724	1.76038	239.715	6	0	0	0	0	6	0	0	0	1	0	0	0	1	0	2	0	0	0	0	1	0	0
Apigenin	1	49	30	32	0	0	1	1	3.64882	5	3	20	9	2.1728	270.237	1.49256	87.3497	3	472.318	733.167	9.20636	266.272	21	7.53569	1.17981	224.062	6	0	0	0	0	6	0	0	0	1	0	0	0	1	0	2	0	0	0	0	0	0	0
AR-67	1	124	64	68	0	1	2	2	4.63377	6	2	34	21	4.55299	478.612	1.79996	98.6209	5	701.184	1242	12.6035	499.038	29	9.39423	3.24485	434.092	3	0	0	0	2	4	0	0	0	2	0	0	0	1	0	5	0	0	0	0	6	0	0
Arachidin-1 -trans	1	70	43	44	0	0	2	3	4.9182	4	4	23	12	3.42895	312.36	1.69962	85.8678	2	598.128	962.077	10.7019	359.812	21	8.20893	3.45883	289.639	5	0	0	0	0	7	0	0	0	0	0	0	0	4	0	0	0	0	0	0	2	0	0
Arachidin-3 -trans	1	69	42	43	0	0	2	3	4.79803	3	3	22	12	1.67731	296.36	1.67561	64.3632	2	578.195	930.445	10.5591	350.274	20	8.15722	3.84751	284.2	6	0	0	0	0	6	0	0	0	0	0	0	0	4	0	0	0	0	0	0	2	0	0
Arzoxifene	1	116	63	67	0	0	0	8	4.44269	5	1	34	3	3.20608	475.599	1.82155	77.4843	5	688.26	1240.4	12.6618	503.663	37	9.38154	6.83143	432.336	11	0	0	0	2	7	0	0	0	0	0	0	0	0	0	0	0	0	0	0	1	0	0
Arzoxifene, 4'-amino-desmethoxy- (NH2-DMA)	1	112	61	65	0	0	0	7	4.41899	4	3	33	6	2.5707	460.588	1.83105	94.024	5	696.503	1235.85	12.529	493.151	37	9.25902	5.84519	415.617	11	0	0	0	2	7	0	0	0	0	0	0	0	0	0	0	0	0	0	0	0	0	0
Arzoxifene, 4'-bromo-desmethoxy- (Br-DMA)	1	109	59	63	0	0	0	7	4.54917	4	1	33	3	3.13026	524.469	1.80022	66.8993	5	664.34	1204.08	12.5015	490.994	36	9.31751	7.41968	423.544	11	0	0	0	2	7	0	0	0	0	0	0	0	0	0	0	0	0	0	1	0	0	0
Arzoxifene, 4'-fluoro-desmethoxy- (F-DMA)	1	109	59	63	0	0	0	7	4.40233	4	1	33	3	4.23409	463.564	1.8092	66.2214	5	678.178	1208.45	12.3714	480.826	36	9.19763	7.27014	407.406	11	0	0	0	2	7	0	0	0	0	0	0	0	0	0	0	0	0	0	0	0	0	1
Arzoxifene, 4'-sulfonylmethyl-desmethoxy- (SO2-Me-DMA)	1	121	65	69	0	0	0	8	4.6917	6	1	36	3	2.87914	523.664	1.84305	106.715	5	719.224	1296.92	12.9375	525.838	37	9.52977	5.76779	453.154	11	0	0	0	2	7	0	0	0	2	0	0	1	0	0	0	0	0	0	0	1	0	0
Arzoxifene, desmethoxy- (H-DMA)	1	109	59	63	0	0	0	7	4.56165	4	1	32	3	3.40686	445.573	1.7624	67.4986	5	662.78	1175.31	12.1566	464.271	36	9.1571	6.76096	402.043	12	0	0	0	2	6	0	0	0	0	0	0	0	0	0	0	0	0	0	0	0	0	0
Arzoxifene, O-desmethyl- (DMA)	1	110	60	64	0	0	0	7	5.04404	5	2	33	3	4.40987	461.573	1.82932	88.8332	5	753.646	1271.23	12.49	490.086	37	9.23457	6.62708	412.334	11	0	0	0	2	7	0	0	0	0	0	0	0	0	0	0	0	0	0	0	0	0	0
Bazedoxifene	1	129	69	73	0	0	0	7	4.91599	4	2	35	3	1.60011	470.603	1.90306	61.4703	5	774.736	1356.16	13.09	538.304	38	9.48882	5.73288	447.338	11	0	0	0	2	7	1	0	0	0	0	0	0	0	0	0	0	0	0	0	1	0	0
Biochanin A	1	55	33	35	0	0	1	2	3.86981	5	2	21	9	1.60755	284.263	1.51531	73.6631	3	498.541	778.382	9.44956	280.526	21	7.67647	1.86665	236.855	6	0	0	0	0	6	0	0	0	1	0	0	0	1	0	2	0	0	0	0	1	0	0
Bisphenol A	1	56	33	34	0	0	0	2	3.17086	2	2	17	0	2.37966	228.286	1.52037	44.7107	2	446.163	708.447	9.25842	269.292	16	7.50866	3.69135	221.659	8	0	0	0	0	4	0	0	0	0	0	0	0	0	0	0	0	0	0	0	2	0	0
Buprenorphine	1	163	75	81	0	7	0	3	3.87391	5	2	34	3	1.35967	467.64	1.73005	57.3438	7	666.355	1229.87	12.4733	488.776	32	9.4831	4.24467	446.53	2	0	0	0	0	4	0	0	0	0	0	0	0	0	0	0	0	0	0	0	5	0	0
Cannabidiol	1	98	53	54	0	2	1	6	4.09712	2	2	23	12	3.36843	314.462	1.75854	38.7181	2	628.748	1044.3	11.3497	404.686	21	8.5587	5.38827	328.263	2	0	0	0	0	4	0	1	0	0	0	0	0	1	0	2	0	0	0	0	3	0	0
Cannabinol	1	92	49	51	0	0	0	4	4.04961	2	1	23	0	1.41584	310.43	1.68695	28.3592	3	593.622	965.645	10.9258	375.024	21	8.41209	6.63408	311.681	5	0	0	0	0	7	0	0	0	0	0	0	0	0	0	0	0	0	0	0	4	0	0
Carvacrol	1	43	25	25	0	0	0	0	2.47041	1	1	11	0	3.08497	150.218	1.42377	20.6786	1	364.805	546.293	7.9876	200.439	7	6.69417	3.14518	157.068	3	0	0	0	0	3	0	0	0	0	0	0	0	0	0	0	0	0	0	0	3	0	0
Catechol	1	20	14	14	0	0	0	0	1.8428	2	2	8	0	2.73454	110.111	1.25125	42.7418	1	264.008	366.66	6.46737	131.403	8	5.78169	1.22238	101.196	4	0	0	0	0	2	0	0	0	0	0	0	0	0	0	0	0	0	0	0	0	0	0
Chrysin	1	48	29	31	0	0	1	1	3.39857	4	2	19	9	2.87826	254.238	1.47456	65.6867	3	459.512	707.19	9.05088	257.354	20	7.45348	1.71639	216.809	7	0	0	0	0	5	0	0	0	1	0	0	0	1	0	2	0	0	0	0	0	0	0
Combretastatin A-4, E-	1	71	43	44	0	0	1	6	4.65406	5	1	23	6	0.532737	316.348	1.67449	55.7145	2	582.562	930.408	10.6206	354.362	20	8.20743	3.88083	289.481	5	0	0	0	0	7	0	0	0	0	0	0	0	2	0	0	0	0	0	0	4	0	0
Combretastatin A-4, Z-	1	71	43	44	0	0	1	6	3.48821	5	1	23	6	0.524727	316.348	1.66685	57.2158	2	548.631	930.99	10.6312	355.073	20	8.23446	3.61738	292.351	5	0	0	0	0	7	0	0	0	0	0	0	0	2	0	0	0	0	0	0	4	0	0
Daphnetin	1	30	19	20	0	0	1	0	2.48942	4	2	13	9	2.39433	178.142	1.32715	69.692	2	340.046	501.362	7.4862	176.065	13	6.49832	0.35177	143.682	2	0	0	0	0	4	0	0	0	1	0	0	0	2	0	1	0	0	0	0	0	0	0
Darexaban	1	116	65	68	0	0	0	6	4.44601	5	3	35	18	0.5163	474.552	1.82896	93.1956	4	670.726	1230.08	12.7048	507.09	34	9.39432	2.27837	434.105	11	0	0	0	0	7	0	0	0	2	0	0	0	0	0	2	0	0	0	0	2	0	0
Deferasirox	1	73	43	46	0	0	6	2	4.16897	4	3	28	54	1.15131	373.362	1.63925	97.2852	4	612.927	994.222	10.8014	366.534	28	8.43645	-1.3098	314.397	4	0	0	0	0	2	0	0	0	3	0	0	0	8	0	7	0	0	0	0	0	0	0
Delta-8-tetrahydrocannabinol	1	104	53	55	0	2	1	4	4.10418	2	1	23	6	3.91093	314.462	1.71118	29.6137	3	607.274	1005.79	11.2005	394.117	21	8.56228	5.58051	328.675	2	0	0	0	0	4	0	0	0	0	0	0	0	1	0	1	0	0	0	0	4	0	0
Delta-9-tetrahydrocannabinol	1	104	53	55	0	2	1	4	4.12085	2	1	23	6	3.93666	314.462	1.74098	28.4942	3	614.559	1016.35	11.2605	398.35	21	8.53417	5.77399	325.448	2	0	0	0	0	4	0	0	0	0	0	0	0	1	0	1	0	0	0	0	4	0	0
Denopamine, (R)-	1	79	46	47	0	1	0	8	5.12189	5	3	23	3	1.87232	317.38	1.71986	75.2068	2	610.786	977.874	10.9131	374.151	22	8.32151	2.90286	301.721	7	0	0	0	0	5	0	0	0	0	0	0	0	0	0	0	0	0	0	0	2	0	0
Denopamine, (S)-	1	79	46	47	0	1	0	8	3.34783	5	3	23	3	2.51027	317.38	1.64506	70.7014	2	515.597	893.424	10.6566	356.767	22	8.30859	2.27863	300.317	7	0	0	0	0	5	0	0	0	0	0	0	0	0	0	0	0	0	0	0	2	0	0
Diethylstilbestrol	1	68	40	41	0	0	1	4	3.64325	2	2	20	6	0.354991	268.35	1.65508	45.0016	2	518.356	843.483	10.2766	331.781	19	7.98806	3.68071	266.884	8	0	0	0	0	4	0	0	0	0	0	0	0	0	0	2	0	0	0	0	2	0	0
Diflunisal	1	41	26	27	0	0	0	2	3.39844	3	2	18	3	5.00061	250.198	1.46825	55.8297	2	428.033	660.422	8.76184	241.18	16	7.23095	3.1221	197.964	6	0	0	0	0	6	0	0	0	1	0	0	0	0	0	1	0	0	0	0	0	0	2
Diosmin	1	137	75	79	0	10	1	7	4.71707	15	8	43	9	2.3059	608.545	1.91377	229.898	5	783.25	1442.29	13.663	586.467	44	9.87648	-2.83865	504.434	5	0	0	0	0	7	0	0	0	1	0	0	0	1	0	2	0	0	0	0	2	0	0
Dobutamine	1	78	45	46	0	1	0	7	3.80818	4	4	22	3	0.986297	301.38	1.70149	78.1559	2	539.904	905.723	10.7095	360.321	22	8.21023	2.84771	289.778	7	0	0	0	0	5	0	0	0	0	0	0	0	0	0	0	0	0	0	0	1	0	0
Dolutegravir	1	92	49	52	0	2	2	3	4.73969	5	2	30	30	2.32934	419.379	1.71134	89.1607	4	637.07	1059.02	11.3628	405.625	27	8.68599	0.209503	343.128	3	0	0	0	0	3	0	0	0	3	0	0	0	1	0	6	0	0	0	0	1	0	2
Ebracteolata compound B (ECB)	1	42	26	26	0	0	0	2	2.57968	4	2	14	3	1.41104	196.2	1.44206	66.2194	1	383.49	586.985	8.33975	218.502	10	6.94483	1.18055	175.381	1	0	0	0	0	5	0	0	0	1	0	0	0	0	0	1	0	0	0	0	3	0	0
Entacapone	1	60	37	37	0	0	1	4	3.77277	5	2	22	15	1.4142	305.286	1.65868	117.625	1	521.625	848.019	10.2508	330.116	16	7.95933	2.56518	264.015	2	0	0	0	0	4	1	0	0	1	0	0	0	1	0	2	0	0	0	0	2	0	0
Epicatechin, (-)-	1	60	35	37	0	2	0	1	3.70036	6	5	21	0	0.912336	290.268	1.54178	114.941	3	497.135	789.232	9.63554	291.677	23	7.76005	0.91122	244.676	5	0	0	0	0	7	0	0	0	0	0	0	0	0	0	0	0	0	0	0	0	0	0
Epiestradiol	1	92	44	47	0	5	0	0	3.48096	2	2	20	0	2.8635	272.382	1.55844	43.7521	4	488.818	820.408	10.0519	317.427	22	8.05197	3.4314	273.341	3	0	0	0	0	3	0	0	0	0	0	0	0	0	0	0	0	0	0	0	1	0	0
Esculetin	1	30	19	20	0	0	1	0	2.6185	4	2	13	9	1.69439	178.142	1.33724	70.1855	2	345.204	505.835	7.52515	177.902	13	6.50744	0.356601	144.288	2	0	0	0	0	4	0	0	0	1	0	0	0	2	0	1	0	0	0	0	0	0	0
Estradiol	1	92	44	47	0	5	0	0	3.46796	2	2	20	0	3.11835	272.382	1.53909	43.4562	4	481.497	805.232	9.87359	306.267	22	7.95871	3.30215	263.954	3	0	0	0	0	3	0	0	0	0	0	0	0	0	0	0	0	0	0	0	1	0	0
Estriol	1	93	45	48	0	6	0	0	3.58974	3	3	21	0	4.11768	288.381	1.58288	65.7661	4	500.524	842.741	10.1907	326.255	23	8.09991	2.2519	278.253	3	0	0	0	0	3	0	0	0	0	0	0	0	0	0	0	0	0	0	0	1	0	0
Ethynylestradiol	1	94	46	49	0	5	0	1	3.61585	2	2	22	0	3.21561	296.403	1.5801	42.0666	4	517.997	873.656	10.2941	332.911	24	8.18929	3.3209	287.566	3	0	0	0	0	3	0	0	0	0	0	0	0	0	0	0	0	0	0	0	1	0	0
Etoposide	1	147	74	80	0	10	0	5	4.64648	13	3	42	3	3.14653	588.557	1.84502	164.497	7	801.153	1442.83	13.2473	551.323	44	9.75278	-0.473053	485.717	4	0	0	0	0	8	0	0	0	1	0	0	0	0	0	1	0	0	0	0	3	0	0
Eugenol	1	38	24	24	0	0	0	3	2.70775	2	1	12	6	3.06962	164.201	1.43573	29.076	1	380.191	565.93	8.07967	205.087	11	6.74307	2.99771	160.535	3	0	0	0	0	3	0	1	0	0	0	0	0	1	0	0	0	0	0	0	1	0	0
Eupatilin	1	69	41	43	0	0	1	4	4.2697	7	2	25	9	2.237	344.315	1.61604	90.3796	3	562.927	912.341	10.4436	342.649	23	8.21531	2.10908	290.315	4	0	0	0	0	8	0	0	0	1	0	0	0	1	0	2	0	0	0	0	3	0	0
Ezetimibe	1	92	51	54	0	3	0	6	4.55533	3	2	30	6	1.80419	409.425	1.74961	59.2969	4	659.553	1109.54	11.647	426.166	30	8.80529	3.96787	357.462	12	0	0	0	0	6	0	0	0	1	0	0	0	0	0	1	0	0	0	0	0	0	2
Formononetin	1	54	32	34	0	0	1	2	3.86822	4	1	20	9	1.15133	268.264	1.51818	58.2211	3	474.003	752.342	9.40037	277.613	20	7.62928	2.06994	232.514	7	0	0	0	0	5	0	0	0	1	0	0	0	1	0	2	0	0	0	0	1	0	0
Genistin	1	90	51	54	0	5	1	4	4.9146	10	6	31	9	4.6421	432.378	1.69466	165.331	4	635.319	1068.07	11.4267	410.199	33	8.7777	-1.50502	354.112	6	0	0	0	0	6	0	0	0	1	0	0	0	1	0	2	0	0	0	0	0	0	0
Hesperetin	1	62	36	38	0	1	0	2	3.90848	6	3	22	3	2.34765	302.279	1.56649	95.6404	3	505.71	805.936	9.83223	303.706	22	7.85576	1.33474	253.842	5	0	0	0	0	7	0	0	0	1	0	0	0	0	0	1	0	0	0	0	1	0	0
Hesperidin	1	143	77	81	0	11	0	7	4.54473	15	8	43	3	3.01124	610.561	1.88396	224.685	5	757.622	1412.15	13.5938	580.535	44	9.90385	-2.35051	508.64	5	0	0	0	0	7	0	0	0	1	0	0	0	0	0	1	0	0	0	0	2	0	0
Hydromorphone	1	86	40	44	0	4	0	0	2.86393	4	1	21	6	1.25355	285.338	1.4906	55.3016	5	467.067	777.73	9.61279	290.301	23	7.87352	1.08996	255.568	2	0	0	0	0	4	0	0	0	1	0	0	0	0	0	1	0	0	0	0	1	0	0
Indacaterol	1	107	57	60	0	1	1	6	3.43081	4	4	29	15	3.09752	392.491	1.75191	85.248	4	581.256	1060.74	11.7747	435.559	29	8.89597	2.36683	368.619	4	0	0	0	0	8	0	0	0	1	0	0	0	2	0	1	0	0	0	0	2	0	0
Irilone	1	56	32	35	0	0	1	1	3.85477	6	2	22	9	1.39179	298.247	1.50225	88.2473	4	494.829	779.983	9.42613	279.137	24	7.69064	0.88883	238.17	5	0	0	0	0	7	0	0	0	1	0	0	0	1	0	2	0	0	0	0	0	0	0
Irisolone	1	62	35	38	0	0	1	2	3.84961	6	1	23	9	0.919748	312.274	1.55734	79.2571	4	522.103	829.168	9.82658	303.357	24	7.87428	1.42287	255.641	5	0	0	0	0	7	0	0	0	1	0	0	0	1	0	2	0	0	0	0	1	0	0
Isoliquiritigenin	1	48	31	32	0	0	1	3	4.00327	4	3	19	9	1.60567	256.253	1.54359	81.5656	2	488.336	755.484	9.417	278.596	19	7.5796	1.44634	228.001	7	0	0	0	0	5	0	0	0	1	0	0	0	2	0	1	0	0	0	0	0	0	0
Isoneochamaejasmin A	1	110	62	67	0	4	0	3	4.34876	10	6	40	6	0.135864	542.49	1.76203	171.484	6	740.88	1290.39	12.588	497.811	43	9.4831	1.58512	446.529	12	0	0	0	0	12	0	0	0	2	0	0	0	0	0	2	0	0	0	0	0	0	0
Isosilybin A	1	102	57	61	0	4	0	4	5.37763	10	5	35	3	2.6582	482.436	1.77347	154.021	5	738.204	1231.66	12.1343	462.573	37	9.11179	0.615384	396.105	8	0	0	0	0	10	0	0	0	1	0	0	0	0	0	1	0	0	0	0	1	0	0
Isosilybin B	1	102	57	61	0	4	0	4	5.35041	10	5	35	3	2.73751	482.436	1.76346	152.187	5	726.103	1221.17	12.1192	461.418	37	9.1262	0.643226	397.987	8	0	0	0	0	10	0	0	0	1	0	0	0	0	0	1	0	0	0	0	1	0	0
Juglone	1	31	19	20	0	0	1	0	2.38097	3	1	13	12	2.13214	174.153	1.33326	54.1666	2	340.027	504.489	7.56731	179.901	12	6.55365	-0.344352	147.384	3	0	0	0	0	3	0	0	0	2	0	0	0	2	0	2	0	0	0	0	0	0	0
Kaempferol	1	50	31	33	0	0	1	1	3.61997	6	4	21	9	1.86907	286.236	1.47615	106.257	3	467.469	737.042	9.20441	266.159	22	7.57583	1.00322	227.661	6	0	0	0	0	6	0	0	0	1	0	0	0	0	0	3	0	0	0	0	0	0	0
Ketobemidone	1	73	39	40	0	0	0	3	3.05145	3	1	18	6	2.04075	247.333	1.56063	41.9934	2	467.804	767.492	9.75068	298.689	16	7.80523	1.13306	248.975	4	0	0	0	0	2	0	0	0	1	0	0	0	0	0	1	0	0	0	0	2	0	0
Lasofoxifene	1	119	62	66	0	2	0	6	4.8587	3	1	31	3	4.10443	413.551	1.78821	36.9221	5	726.01	1234.62	12.2821	473.912	35	9.1847	5.04607	405.689	12	0	0	0	0	6	0	0	0	0	0	0	0	0	0	0	0	0	0	0	0	0	0
Luteolin	1	50	31	33	0	0	1	1	3.74488	6	4	21	9	1.57753	286.236	1.49457	108.228	3	464.388	734.959	9.33244	273.615	22	7.63373	0.670975	232.921	5	0	0	0	0	7	0	0	0	1	0	0	0	1	0	2	0	0	0	0	0	0	0
M445526	1	88	49	51	0	1	0	4	3.4925	5	2	26	6	1.95895	357.4	1.67511	75.2873	3	581.876	990.998	11.0133	381.05	23	8.50931	3.36149	322.613	4	0	0	0	0	8	0	0	0	1	0	0	0	0	0	1	0	0	0	0	4	0	0
Magnolol	1	62	38	39	0	0	0	5	3.54864	2	2	20	12	1.21922	266.334	1.63183	40.051	2	529.886	845.402	10.1128	321.284	21	7.91648	5.1808	259.773	6	0	0	0	0	6	0	2	0	0	0	0	0	2	0	0	0	0	0	0	0	0	0
Mangiferin	1	85	48	51	0	5	0	2	4.55485	11	8	30	3	4.01289	422.34	1.66513	192.2	4	602.347	1016.99	11.0789	385.607	32	8.58566	-2.03526	331.375	3	0	0	0	0	9	0	0	0	1	0	0	0	0	0	1	0	0	0	0	0	0	0
Methoxyfenoterol, (R,R)-	1	79	46	47	0	2	0	7	4.93959	5	4	23	3	2.58981	317.38	1.71055	88.8778	2	604.977	973.475	10.9266	375.075	22	8.35442	2.33659	305.315	7	0	0	0	0	5	0	0	0	0	0	0	0	0	0	0	0	0	0	0	2	0	0
Methylnaltrexone	1	114	52	57	1	5	0	2	3.32837	4	2	26	3	0.579708	356.435	1.56732	64.0479	6	544.144	945.682	10.6731	357.875	29	8.52534	-0.603856	324.439	2	0	0	0	0	4	0	0	0	1	0	0	0	0	0	1	0	0	0	0	1	0	0
Morin	1	51	32	34	0	0	1	1	3.61479	7	5	22	9	1.748	302.236	1.49628	123.759	3	480.325	755.784	9.41016	278.192	23	7.69291	0.746559	238.38	5	0	0	0	0	7	0	0	0	1	0	0	0	0	0	3	0	0	0	0	0	0	0
Morphine	1	84	40	44	0	5	1	0	2.85721	4	2	21	9	1.64696	285.338	1.48989	56.8714	5	458.368	766.836	9.60385	289.761	24	7.86806	0.76533	255.036	2	0	0	0	0	4	0	0	0	0	0	0	0	2	0	0	0	0	0	0	1	0	0
Mycophenolic acid	1	76	43	44	0	0	1	6	3.25278	6	2	23	12	1.91673	320.337	1.61727	78.8103	2	512.441	867.965	10.3814	338.582	19	8.16331	2.27779	284.837	0	0	0	0	0	6	0	0	0	2	0	0	0	1	0	3	0	0	0	0	3	0	0
Naloxone	1	93	45	49	0	4	0	2	3.22056	5	2	24	12	1.84317	327.374	1.56101	71.2588	5	519.456	881.727	10.3339	335.488	27	8.27105	1.21604	296.265	2	0	0	0	0	4	0	1	0	1	0	0	0	1	0	1	0	0	0	0	0	0	0
Naringenin, (R)-	1	55	32	34	0	1	0	1	3.62082	5	3	20	3	2.23085	272.253	1.50598	86.7888	3	467.725	735.954	9.29022	271.145	21	7.57036	1.1177	227.169	6	0	0	0	0	6	0	0	0	1	0	0	0	0	0	1	0	0	0	0	0	0	0
Naringenin, (S)-	1	55	32	34	0	1	0	1	3.62276	5	3	20	3	2.23102	272.253	1.50329	87.3497	3	475.404	746.631	9.25942	269.35	21	7.55201	1.19368	225.521	6	0	0	0	0	6	0	0	0	1	0	0	0	0	0	1	0	0	0	0	0	0	0
Nebicapone	1	50	31	32	0	0	0	3	2.96229	5	2	20	6	2.00307	273.241	1.52317	95.7322	2	446.279	724.786	9.37015	275.831	18	7.59228	2.21259	229.148	7	0	0	0	0	5	1	0	0	1	0	0	0	0	0	1	0	0	0	0	0	0	0
Oxcarbazepine	1	54	31	33	0	0	0	1	2.85199	2	2	19	12	1.41615	252.268	1.45561	60.0098	3	441.307	705.037	9.031	256.225	19	7.48537	1.45203	219.603	8	0	0	0	0	4	0	0	0	2	0	0	0	0	0	2	0	0	0	0	0	0	0
Paeonol	1	35	22	22	0	0	0	2	2.60063	3	1	12	3	2.15574	166.174	1.38347	43.6468	1	370.481	550.602	7.73791	188.103	9	6.57868	1.33485	149.079	3	0	0	0	0	3	0	0	0	1	0	0	0	0	0	1	0	0	0	0	2	0	0
Paracetamol	1	31	20	20	0	0	0	1	2.62618	2	2	11	6	1.58519	151.163	1.3912	51.945	1	340.827	493.09	7.5996	181.439	9	6.44311	1.15923	140.051	4	0	0	0	0	2	0	0	0	1	0	0	0	0	0	1	0	0	0	0	1	0	0
Phenol	1	19	13	13	0	0	0	0	1.72584	1	1	7	0	2.90245	94.1112	1.2059	22.6684	1	252.757	343.987	6.10321	117.022	7	5.55779	1.60073	89.8887	5	0	0	0	0	1	0	0	0	0	0	0	0	0	0	0	0	0	0	0	0	0	0
Phenylmethylpyrazolone (Edaravone)	1	40	23	24	0	0	0	1	2.67136	2	0	13	9	1.60787	174.199	1.40066	31.0458	2	376.253	558.614	7.97709	199.912	12	6.74029	0.502663	160.337	5	0	0	0	0	1	0	0	0	1	0	0	0	0	1	2	0	0	0	0	1	0	0
Phloretin	1	55	34	35	0	0	0	4	4.00743	5	4	20	3	1.99628	274.269	1.55097	95.2339	2	504.502	791.02	9.54987	286.513	20	7.66824	1.66872	236.095	6	0	0	0	0	6	0	0	0	1	0	0	0	0	0	1	0	0	0	0	0	0	0
p-Hydroxyphenyl acetic acid	1	29	19	19	0	0	0	2	2.56378	3	2	11	3	1.82561	152.147	1.37101	62.4742	1	339.404	489.826	7.46018	174.843	10	6.37132	1.2802	135.421	4	0	0	0	0	2	0	0	0	1	0	0	0	0	0	1	0	0	0	0	0	0	0
Piceatannol, trans-	1	46	30	31	0	0	1	2	4.02703	4	4	18	6	0.833414	244.243	1.55514	88.2369	2	479.511	730.5	9.32121	272.957	19	7.4746	2.06266	218.656	6	0	0	0	0	6	0	0	0	0	0	0	0	2	0	0	0	0	0	0	0	0	0
Pinostrobin, (R)-	1	60	34	36	0	1	0	2	3.55013	4	1	20	3	2.5029	270.28	1.53782	52.4052	3	488.615	766.535	9.55568	286.862	20	7.70565	2.34558	239.567	7	0	0	0	0	5	0	0	0	1	0	0	0	0	0	1	0	0	0	0	1	0	0
Pinostrobin, (S)-	1	60	34	36	0	1	0	2	3.5498	4	1	20	3	2.50248	270.28	1.54297	52.496	3	489.415	769.128	9.57212	287.85	20	7.70601	2.34411	239.6	7	0	0	0	0	5	0	0	0	1	0	0	0	0	0	1	0	0	0	0	1	0	0
PKI166	1	75	43	46	0	1	0	4	4.37375	3	3	25	3	1.76466	330.383	1.68738	71.8566	4	616.283	985.474	10.7771	364.886	27	8.29655	4.01817	299.013	11	0	1	0	2	5	0	0	0	0	0	0	0	0	0	0	0	0	0	0	1	0	0
Primuletin	1	47	28	30	0	0	1	1	3.27114	3	1	18	9	2.85616	238.238	1.43275	42.0339	3	426.821	663.475	8.76607	241.413	19	7.32353	2.08039	205.665	8	0	0	0	0	4	0	0	0	1	0	0	0	1	0	2	0	0	0	0	0	0	0
Propofol	1	55	31	31	0	0	0	0	2.67287	1	1	13	0	2.12218	178.271	1.50522	18.8889	1	405.5	630.595	8.83819	245.401	7	7.20384	3.77114	195.745	3	0	0	0	0	3	0	0	0	0	0	0	0	0	0	0	0	0	0	0	4	0	0
Protocatechuic acid	1	24	17	17	0	0	0	1	2.43412	4	3	11	3	1.09292	154.12	1.33809	81.9449	1	320.023	460.5	7.23545	164.468	10	6.25494	0.379388	128.135	3	0	0	0	0	3	0	0	0	1	0	0	0	0	0	1	0	0	0	0	0	0	0
Protocatechuic aldehyde	1	23	16	16	0	0	0	0	2.31049	3	2	10	3	1.11975	138.121	1.30719	59.8792	1	304.296	432.551	6.98946	153.475	9	6.11328	0.484838	119.625	3	0	0	0	0	3	0	0	0	1	0	0	0	1	0	0	0	0	0	0	0	0	0
Psilocin	1	55	31	32	0	0	0	3	2.92762	2	2	15	3	2.59787	204.268	1.48175	38.2369	2	425.582	663.192	8.81065	243.874	14	7.23804	2.51605	198.546	4	0	1	0	2	2	0	0	0	0	0	0	0	0	0	0	0	0	0	0	2	0	0
Quercetin	1	51	32	34	0	0	1	1	3.71939	7	5	22	9	1.33832	302.236	1.50933	126.04	3	487.162	770.341	9.43742	279.805	23	7.68178	0.646569	237.347	5	0	0	0	0	7	0	0	0	1	0	0	0	0	0	3	0	0	0	0	0	0	0
Raloxifene	1	112	61	65	0	0	0	7	5.04767	5	2	34	6	2.09012	473.583	1.8227	97.3428	5	738.222	1283.63	12.6121	499.717	37	9.34179	5.12948	426.863	11	0	0	0	2	7	0	0	0	1	0	0	0	0	0	1	0	0	0	0	0	0	0
Raltegravir	1	92	53	55	0	0	2	4	5.20395	8	3	32	27	0.803529	444.416	1.78546	137.681	3	696.595	1162.46	11.9733	450.382	24	8.96067	1.81471	376.721	4	0	0	1	0	4	0	0	0	3	0	0	0	0	1	6	0	0	0	0	4	0	1
Resveratrol, E- (trans-resveratrol)	1	45	29	30	0	0	1	2	3.90987	3	3	17	6	1.31869	228.243	1.52004	67.4466	2	464.181	705.7	9.05777	257.746	18	7.34674	2.41094	207.626	7	0	0	0	0	5	0	0	0	0	0	0	0	2	0	0	0	0	0	0	0	0	0
Resveratrol, Z-	1	45	29	30	0	0	1	2	3.08731	3	3	17	6	1.94349	228.243	1.49848	67.7375	2	440.376	689.023	8.97587	253.106	18	7.33248	2.17895	206.42	7	0	0	0	0	5	0	0	0	0	0	0	0	2	0	0	0	0	0	0	0	0	0
Rotigotine	1	89	47	49	0	1	0	6	4.09323	2	1	22	3	0.835268	315.473	1.66419	48.4196	3	569.683	944.083	10.7984	366.325	23	8.3706	5.38102	307.092	6	0	0	0	0	4	0	0	0	0	0	0	0	0	0	0	0	0	0	0	1	0	0
Salicylic acid	1	23	16	16	0	0	0	1	2.13401	3	2	10	3	2.60114	138.121	1.26553	55.853	1	289.351	415.108	6.82438	146.311	9	6.06635	0.866609	116.891	4	0	0	0	0	2	0	0	0	1	0	0	0	0	0	1	0	0	0	0	0	0	0
Salvianolic acid A	1	92	58	60	0	1	2	9	4.54116	10	7	36	18	1.73571	494.447	1.82283	181.729	3	676.625	1211.92	12.5076	491.473	36	9.26406	1.75488	416.297	8	0	0	0	0	10	0	0	0	2	0	0	0	4	0	2	0	0	0	0	0	0	0
Scutellarin	1	88	51	54	0	5	1	4	4.94527	12	7	33	12	4.67218	462.36	1.75458	202.656	4	681.448	1140.16	11.7313	432.354	34	8.85641	-1.73393	363.724	5	0	0	0	0	7	0	0	0	2	0	0	0	1	0	3	0	0	0	0	0	0	0
Silybin A	1	102	57	61	0	4	0	4	5.0232	10	5	35	3	2.49896	482.436	1.76462	154.133	5	733.602	1219.11	12.1315	462.356	37	9.13246	0.655129	398.806	8	0	0	0	0	10	0	0	0	1	0	0	0	0	0	1	0	0	0	0	1	0	0
Silybin B	1	102	57	61	0	4	0	4	5.29532	10	5	35	3	1.59784	482.436	1.77674	154.894	5	733.592	1224.2	12.1473	463.564	37	9.11313	0.60783	396.279	8	0	0	0	0	10	0	0	0	1	0	0	0	0	0	1	0	0	0	0	1	0	0
Silychristin	1	102	57	61	0	4	0	4	4.85555	10	6	35	3	1.85762	482.436	1.76955	169.744	5	729.605	1238.68	12.1675	465.103	37	9.14678	0.303501	400.685	7	0	0	0	0	11	0	0	0	1	0	0	0	0	0	1	0	0	0	0	1	0	0
Silydianin	1	110	57	62	0	7	1	3	3.96452	10	5	35	12	1.90309	482.436	1.69549	161.343	6	625.619	1120.83	11.8584	441.779	37	9.1071	-0.211701	395.493	5	0	0	0	0	7	0	0	0	2	0	0	0	1	0	3	0	0	0	0	1	0	0
Sterigmatocystin	1	68	36	40	0	2	1	1	3.46408	6	1	24	9	1.46233	324.284	1.50687	73.0828	5	496.683	804.336	9.74254	298.191	26	7.93661	1.31413	261.76	4	0	0	0	0	8	0	0	0	1	0	0	0	2	0	1	0	0	0	0	1	0	0
T-5224	1	118	65	69	0	0	0	10	4.06878	9	3	38	6	1.39221	517.527	1.78818	122.926	5	648.138	1226.06	12.6639	503.829	40	9.47023	3.70103	444.714	9	0	0	1	2	8	0	0	0	2	0	0	0	0	0	2	0	0	0	0	0	0	0
Tetrabromobisphenol A	1	56	33	34	0	0	0	2	4.14267	2	2	21	0	1.64455	543.871	1.62011	41.1313	2	550.793	905.302	10.4816	345.151	16	8.23489	8.03649	292.397	4	0	0	0	0	8	0	0	0	0	0	0	0	0	0	0	0	0	0	4	2	0	0
Thyroxine	1	57	35	36	0	1	0	5	4.09222	5	4	24	6	5.8589	776.87	1.74292	95.8441	2	617.65	1054.71	11.4625	412.772	20	8.68244	6.68067	342.708	4	0	0	0	0	8	0	0	0	1	0	0	0	0	0	1	0	0	0	0	0	0	0
Tigecycline	1	151	81	84	0	4	2	5	5.58174	10	8	42	39	4.378	585.649	1.90552	182.754	4	864.337	1534.34	13.7539	594.293	33	9.96366	0.824772	517.912	1	0	0	0	0	5	0	0	0	4	0	0	0	0	0	8	0	0	0	0	7	0	0
Tolcapone	1	50	31	32	0	0	0	2	3.49139	5	2	20	6	2.19427	273.241	1.54527	97.1346	2	488.675	763.102	9.46024	281.161	17	7.61026	2.78723	230.779	6	0	0	0	0	6	1	0	0	1	0	0	0	0	0	1	0	0	0	0	1	0	0
Topotecan	1	103	54	58	0	1	2	3	4.69605	7	2	31	24	2.20701	421.446	1.73744	99.3845	5	669.156	1124.48	11.6844	428.907	30	8.86444	0.62652	364.714	3	0	0	0	2	4	0	0	0	2	0	0	0	1	0	5	0	0	0	0	3	0	0
Traxoprodil	1	90	49	51	0	2	0	4	4.49915	4	3	24	3	0.440844	327.417	1.67121	62.8294	3	582.332	974.334	10.9576	377.205	25	8.47614	2.16536	318.855	9	0	0	0	0	3	0	0	0	0	0	0	0	0	0	0	0	0	0	0	1	0	0
Triclosan	1	38	24	25	0	0	0	2	3.65292	2	1	17	0	3.03869	289.542	1.49337	30.5123	2	445.819	698.324	9.04152	256.823	15	7.39874	5.87452	212.066	6	0	0	0	0	6	0	0	0	0	0	0	0	0	0	0	0	0	0	0	0	3	0
Triiodothyroxine	1	57	35	36	0	1	0	5	3.69947	5	4	23	6	5.00391	650.974	1.71484	97.9922	2	586.608	995.516	11.0893	386.329	20	8.46822	5.12773	317.962	5	0	0	0	0	7	0	0	0	1	0	0	0	0	0	1	0	0	0	0	0	0	0
Troglitazone	1	109	58	61	0	2	0	5	4.33205	5	2	31	9	4.07831	441.54	1.76921	109.45	4	672.687	1186.51	12.0792	458.384	28	9.08134	4.47001	392.147	4	0	0	0	0	8	0	0	0	2	0	0	0	0	0	2	0	0	0	0	4	0	0
Warfarin, (R)-	1	68	39	41	0	1	1	1	3.31237	4	1	23	12	1.73318	308.328	1.58006	59.4572	3	519.258	848.517	10.1243	322.018	19	8.0543	2.54498	273.579	9	0	0	0	0	3	0	0	0	2	0	0	0	0	0	4	0	0	0	0	1	0	0
Warfarin, (S)-	1	68	39	41	0	1	1	1	3.32685	4	1	23	12	2.02293	308.328	1.56154	60.9818	3	521.805	856.147	10.0812	319.284	19	8.06747	2.51018	274.923	9	0	0	0	0	3	0	0	0	2	0	0	0	0	0	4	0	0	0	0	1	0	0
X07_031 Compound A, (R)-	1	87	48	50	0	1	2	4	3.96234	6	2	27	24	1.73502	376.382	1.71979	92.701	3	593.647	1012.45	11.1771	392.47	24	8.52297	0.644404	324.169	4	0	0	0	0	2	0	0	0	2	0	0	0	0	1	5	0	0	0	0	2	0	1
X07_031 Compound A, (S)-	1	87	48	50	0	1	2	4	3.84357	6	2	27	24	1.59093	376.382	1.70615	90.7138	3	590.4	1006.74	11.1559	390.986	24	8.54076	0.812134	326.203	4	0	0	0	0	2	0	0	0	2	0	0	0	0	1	5	0	0	0	0	2	0	1
1-{[6-Carboxy-2-(4-chlorophenyl)-3-cyclohexyl-1H-indol-1-yl]acetyl}-N,N-diethylpiperazin-4-aminium chloride	1	154	79	83	0	0	0	8	4.29336	4	1	39	12	2.45335	550.131	1.92138	65.8166	5	774.482	1443.44	13.7792	596.484	38	9.94071	5.70399	514.341	7	0	0	0	2	5	1	0	0	2	0	0	0	0	0	2	0	0	0	0	2	1	0
2-Isopropylamino-7-[4-methoxy-2-((2R)-3-methoxy-2-methylpropyl)-5-(3,4-methylenedioxy-phenyl)cyclopenteno[1,2-b]pyridine 6-carboxylic acid], (+)-(5S,6R,7R)-	1	141	75	79	0	4	0	8	4.29349	7	2	39	6	1.54236	532.627	1.88516	103.594	5	782.134	1417.88	13.4566	568.879	35	9.80078	4.3966	492.925	8	0	0	0	0	9	0	0	0	1	0	0	0	0	0	1	0	0	0	0	5	0	0
3-{[(4-tert-Butylbenzyl)-(pyridine-3-sulfonyl)-amino]-methyl}phenoxyacetic acid (CP-533,536)	1	108	61	63	0	0	0	10	4.31141	7	1	33	6	1.22765	468.565	1.81053	98.8662	3	648.029	1178.8	12.5091	491.587	29	9.29656	3.74517	420.693	12	0	0	0	0	5	0	0	0	3	0	0	1	0	0	1	0	0	0	0	3	0	0
3-{2-Oxo-3-[3-(5,6,7,8-tetrahydro-[1,8]naphthyrindin-2-yl)propyl]imidazolidin-1-yl}-3-(6-methoxypyridin-3-yl)propionic acid	1	115	61	64	0	1	0	9	3.91334	6	2	32	15	0.997703	439.507	1.79464	108.504	4	651.218	1158.69	12.3249	477.219	32	9.20016	3.11442	407.742	5	0	0	0	0	5	0	0	0	2	0	0	0	0	0	2	0	0	0	0	1	0	0
3-O-(3,3-dimethylsuccinyl)betulinc acid	1	204	98	102	0	10	0	7	5.63994	6	2	42	15	1.64155	584.826	1.89564	97.0191	5	837.868	1582.36	14.1662	630.462	35	10.2891	7.45075	570.334	0	0	0	0	0	0	0	1	0	3	0	0	0	0	0	4	0	0	0	0	8	0	0
4-Ene-valproic acid	1	40	24	23	0	1	0	2	2.50871	2	1	10	9	2.29223	142.196	1.47724	39.0447	0	368.433	542.702	8.04289	203.224	4	6.61739	2.65738	151.726	0	0	0	0	0	0	0	1	0	1	0	0	0	1	0	1	0	0	0	0	1	0	0
4-Phenylbutanoic acid	1	40	24	24	0	0	0	4	2.98606	2	1	12	3	3.3848	164.201	1.46915	39.6266	1	383.422	571.432	8.22219	212.385	11	6.7835	2.57129	163.441	5	0	0	0	0	1	0	0	0	1	0	0	0	0	0	1	0	0	0	0	0	0	0
5-{2-[4-(3,4-Difluorophenoxy)phenyl]ethylsulfamoyl}-2-methylbenzoic acid	1	86	50	52	0	0	0	8	5.59332	6	2	31	6	4.64199	447.452	1.79744	102.756	3	692.532	1133.66	11.9369	447.642	27	8.90355	5.17897	369.563	10	0	0	0	0	8	0	0	0	3	0	0	1	0	0	1	0	0	0	0	1	0	2
7-[3-[2-Chloro-4-(2,2,2-trifluoroethoxy)phenoxy]propoxy]-3,4-dihydro-2-methyl-2H-benzopyran-2-carboxylic acid, (2R)-	1	98	54	56	0	1	0	9	4.82696	6	1	32	3	2.30669	474.855	1.79486	74.4624	3	677.672	1166.01	12.0992	459.902	27	9.03114	5.71535	385.679	6	0	0	0	0	6	0	0	0	1	0	0	0	0	0	1	0	0	0	0	1	1	3
7-[3-[2-Chloro-4-(4-fluorophenoxy)phenoxy]propoxy]-2-ethyl-3,4-dihydro-2H-benzopyran-2-carboxylic acid, (2R)-	1	110	61	64	0	1	0	10	3.94951	6	1	35	3	1.41421	500.943	1.78906	68.6649	4	635.111	1174.4	12.4711	488.608	34	9.32379	6.48886	424.401	10	0	0	0	0	8	0	0	0	1	0	0	0	0	0	1	0	0	0	0	1	1	1
9cUAB30	1	76	44	45	0	0	4	4	3.35549	2	1	22	27	2.34763	294.387	1.65527	37.3201	2	528.548	894.651	10.6095	353.622	20	8.24633	2.66433	293.616	4	0	0	0	0	2	0	0	0	1	0	0	0	5	0	4	0	0	0	0	2	0	0
Atorvastatin	1	135	76	79	0	2	0	11	4.96431	5	4	41	9	3.17987	558.64	1.94441	105.973	4	854.939	1522.77	13.8502	602.65	38	9.93261	5.12075	513.084	14	0	0	0	0	8	1	0	0	2	0	0	0	0	0	2	0	0	0	0	2	0	1
Benoxaprofen	1	57	33	35	0	1	0	1	4.41823	4	1	21	3	5.55945	301.724	1.58475	61.5225	3	528.28	822.486	9.84871	304.725	18	7.82345	5.04403	250.723	7	0	0	1	2	4	0	0	0	1	0	0	0	0	0	1	0	0	0	0	1	1	0
Bevirimat (PA-457)	1	204	98	102	0	10	0	7	5.293	6	2	42	15	1.14809	584.826	1.86505	94.8243	5	793.223	1508.91	14.138	627.953	35	10.3525	7.13631	580.936	0	0	0	0	0	0	0	1	0	3	0	0	0	0	0	4	0	0	0	0	8	0	0
Bezafibrate	1	77	45	46	0	0	0	5	3.83376	4	2	25	9	0.703362	361.819	1.71002	78.8225	2	559.212	963.937	11.0901	386.384	19	8.48074	3.43404	319.374	8	0	0	0	0	4	0	0	0	2	0	0	0	0	0	2	0	0	0	0	2	1	0
Bilirubin	1	140	79	82	0	0	4	12	4.53935	6	6	43	54	0.59532	584.662	2.02541	160.405	4	793.204	1502.5	14.3626	648.065	38	10.092	2.76875	538.186	0	0	2	0	0	8	0	2	0	4	0	0	0	4	0	10	0	0	0	0	4	0	0
Cerivastatin	1	119	67	68	0	2	1	9	4.37857	6	3	33	9	2.99184	459.55	1.91746	96.8811	2	732.273	1312.82	13.0535	535.312	25	9.42681	4.05399	438.625	4	0	0	0	0	7	0	0	0	1	0	0	0	2	0	1	0	0	0	0	5	0	1
Chenodeoxycholic acid	1	144	68	71	0	10	0	2	4.27822	4	3	28	3	1.75848	392.572	1.70703	80.3086	4	611.475	1100.94	11.9045	445.215	25	9.11149	3.53403	396.066	0	0	0	0	0	0	0	0	0	1	0	0	0	0	0	1	0	0	0	0	3	0	0
Cholic acid	1	145	69	72	0	11	0	2	4.21962	5	4	29	3	1.52261	408.571	1.69895	97.9271	4	613.989	1113.86	11.9397	447.856	26	9.16018	2.54414	402.449	0	0	0	0	0	0	0	0	0	1	0	0	0	0	0	1	0	0	0	0	3	0	0
Clofibric acid	1	41	25	25	0	0	0	1	3.01112	3	1	14	3	2.76493	214.646	1.46724	46.1459	1	395.046	608.634	8.51221	227.633	8	7.02736	3.1746	181.709	4	0	0	0	0	2	0	0	0	1	0	0	0	0	0	1	0	0	0	0	2	1	0
Dabigatran	1	103	60	63	0	0	0	9	5.89893	6	5	35	18	0.804742	471.511	1.85631	145.463	4	775.924	1298.61	12.6456	502.379	35	9.28144	1.43339	418.644	11	0	0	0	2	5	1	0	1	2	0	0	0	0	0	3	0	0	0	0	1	0	0
Deferasirox	1	73	43	46	0	0	6	2	4.16897	4	3	28	54	1.15131	373.362	1.63925	97.2852	4	612.927	994.222	10.8014	366.534	28	8.43645	-1.3098	314.397	4	0	0	0	0	2	0	0	0	3	0	0	0	8	0	7	0	0	0	0	0	0	0
Deoxycholic acid	1	144	68	71	0	10	0	2	4.2394	4	3	28	3	1.44703	392.572	1.70648	80.4903	4	613.324	1110.2	11.9174	446.186	25	9.12289	3.51327	397.554	0	0	0	0	0	0	0	0	0	1	0	0	0	0	0	1	0	0	0	0	3	0	0
Diclofenac	1	49	30	31	0	0	0	4	3.12249	2	2	19	6	3.38405	296.149	1.50544	46.6843	2	467.607	752.403	9.35248	274.792	17	7.62246	4.4064	231.891	7	0	0	0	0	5	0	0	0	1	0	0	0	0	0	1	0	0	0	0	0	2	0
Diflunisal	1	41	26	27	0	0	0	2	3.39844	3	2	18	3	5.00061	250.198	1.46825	55.8297	2	428.033	660.422	8.76184	241.18	16	7.23095	3.1221	197.964	6	0	0	0	0	6	0	0	0	1	0	0	0	0	0	1	0	0	0	0	0	0	2
Eltrombopag	1	94	55	58	0	0	0	5	5.71003	6	3	33	18	0.842025	442.467	1.79674	110.378	4	733.077	1209.41	12.1331	462.483	31	9.05171	2.82035	388.32	10	0	0	0	0	8	0	0	0	2	0	0	0	0	2	4	0	0	0	0	3	0	0
Etodolac, (R)-	1	80	42	44	0	1	0	4	3.14447	3	2	21	3	4.00281	287.354	1.61403	60.4068	3	497.158	830.431	10.1863	325.973	20	8.01788	4.88624	269.884	3	0	1	0	2	3	0	0	0	1	0	0	0	0	0	1	0	0	0	0	2	0	0
Etodolac, (S)-	1	80	42	44	0	1	0	4	3.14454	3	2	21	3	4.00423	287.354	1.60867	60.6672	3	507.812	848.595	10.1921	326.345	20	8.03582	4.93259	271.7	3	0	1	0	2	3	0	0	0	1	0	0	0	0	0	1	0	0	0	0	2	0	0
Faldaprevir	1	202	106	111	0	5	1	14	5.2925	11	4	57	33	1.43061	869.821	2.12761	190.808	6	1012.31	1968.08	16.2612	830.717	49	11.1482	7.15961	725.462	4	0	0	0	2	6	0	1	0	5	0	0	0	1	0	5	0	0	0	1	6	0	0
Febuxostat	1	65	38	39	0	0	0	4	4.40246	4	1	22	3	2.95449	316.375	1.66217	96.7163	2	569.974	903.829	10.4388	342.333	17	8.09676	2.99504	277.929	3	0	0	0	0	6	0	0	0	1	0	0	0	0	0	1	0	0	0	0	3	0	0
Felbinac	1	46	28	29	0	0	0	3	3.47594	2	1	16	3	4.72263	212.244	1.49954	39.6266	2	436.201	667.524	8.89541	248.589	16	7.26418	3.20407	200.705	9	0	0	0	0	3	0	0	0	1	0	0	0	0	0	1	0	0	0	0	0	0	0
Flufenamic acid	1	49	30	31	0	0	0	3	3.51336	2	2	20	6	4.14055	281.23	1.51441	47.7253	2	478.104	740.816	9.27388	270.192	16	7.536	4.04977	224.089	8	0	0	0	0	4	0	0	0	1	0	0	0	0	0	1	0	0	0	0	0	0	3
Flunoxaprofen, (R)-	1	57	33	35	0	1	0	1	4.16988	4	1	21	3	5.1004	285.27	1.57246	61.627	3	521.129	808.21	9.68348	294.587	18	7.7222	4.66122	241.114	7	0	0	1	2	4	0	0	0	1	0	0	0	0	0	1	0	0	0	0	1	0	1
Flunoxaprofen, (S)-	1	57	33	35	0	1	0	1	4.16984	4	1	21	3	5.09949	285.27	1.5498	59.2316	3	505.173	787.588	9.61341	290.339	18	7.72219	4.46021	241.112	7	0	0	1	2	4	0	0	0	1	0	0	0	0	0	1	0	0	0	0	1	0	1
Flurbiprofen	1	52	31	32	0	1	0	1	3.46661	2	1	18	3	4.58867	244.261	1.52501	39.2006	2	465.817	724.413	9.21564	266.809	14	7.46258	3.74502	217.604	8	0	0	0	0	4	0	0	0	1	0	0	0	0	0	1	0	0	0	0	1	0	1
Fluvastatin	1	99	56	58	0	2	1	8	3.98716	4	3	30	9	3.25429	411.466	1.78323	79.3364	3	618.438	1097.03	11.9699	450.121	28	8.96368	3.53191	377.101	8	0	0	0	2	4	1	0	0	1	0	0	0	2	0	1	0	0	0	0	2	0	1
Furosemide	1	53	32	33	0	0	0	5	3.85667	6	4	21	9	3.10699	330.744	1.59805	126.593	2	520.332	822.356	9.88659	307.074	18	7.82081	2.19058	250.469	5	0	0	1	0	5	0	0	0	3	0	0	1	0	0	1	0	0	0	0	0	1	0
Ganoderic acid D	1	161	79	82	0	8	1	2	5.03867	7	2	37	21	0.652974	514.65	1.81589	120.881	4	733.158	1352.99	13.2183	548.909	24	9.80913	1.63859	494.186	0	0	0	0	0	0	0	0	0	5	0	0	0	0	0	7	0	0	0	0	7	0	0
Gemcabene	1	93	51	50	0	0	0	12	5.52959	5	2	21	6	1.00183	302.406	1.79279	87.318	0	632.39	1014.96	11.2433	397.132	14	8.39706	4.423	310.013	0	0	0	0	0	0	0	0	0	2	0	0	0	0	0	2	0	0	0	0	4	0	0
Gemfibrozil	1	71	40	40	0	0	0	6	3.54863	3	1	18	3	2.77122	250.333	1.64057	45.4966	1	495.935	809.89	10.0993	320.428	13	7.88485	4.32717	256.672	3	0	0	0	0	3	0	0	0	1	0	0	0	0	0	1	0	0	0	0	4	0	0
Gemopatrilat	1	95	52	53	0	2	0	6	3.58803	4	2	26	15	0.869044	378.486	1.70699	117.165	2	571.702	1021.07	11.3975	408.105	22	8.72359	2.19347	347.604	5	0	0	0	0	1	0	0	0	3	0	0	0	0	0	3	0	0	0	0	2	0	0
Grepafloxacin, (R)-	1	94	48	51	0	1	1	3	3.94677	4	2	26	21	1.88698	359.395	1.6724	75.6831	4	597.132	992.035	10.9529	376.885	24	8.46954	1.38329	318.111	1	0	0	0	0	5	0	0	0	2	0	0	0	1	0	3	0	0	0	0	2	0	1
Grepafloxacin, (S)-	1	94	48	51	0	1	1	3	3.94608	4	2	26	21	1.90811	359.395	1.66981	74.8988	4	603.327	1003.53	10.9072	373.749	24	8.44075	1.37547	314.878	1	0	0	0	0	5	0	0	0	2	0	0	0	1	0	3	0	0	0	0	2	0	1
Hyocholic acid	1	145	69	72	0	11	0	2	4.34578	5	4	29	3	2.51788	408.571	1.72284	98.5298	4	628.595	1132.78	12.0071	452.926	26	9.14777	2.59153	400.816	0	0	0	0	0	0	0	0	0	1	0	0	0	0	0	1	0	0	0	0	3	0	0
Hyodeoxycholic acid	1	144	68	71	0	10	0	2	4.38653	4	3	28	3	2.10282	392.572	1.72883	84.023	4	628.182	1120.12	11.9764	450.613	25	9.10858	3.39305	395.686	0	0	0	0	0	0	0	0	0	1	0	0	0	0	0	1	0	0	0	0	3	0	0
Ibufenac	1	52	30	30	0	0	0	3	3.01556	2	1	14	3	4.03315	192.254	1.50594	39.6266	1	417.657	648.925	8.80077	243.327	10	7.1716	3.03228	193.129	4	0	0	0	0	2	0	0	0	1	0	0	0	0	0	1	0	0	0	0	2	0	0
Ibuprofen, (R)-	1	58	33	33	0	1	0	1	3.08947	2	1	15	3	3.89049	206.281	1.54129	39.5591	1	443.775	697.262	9.14643	262.817	8	7.36733	3.26185	209.377	4	0	0	0	0	2	0	0	0	1	0	0	0	0	0	1	0	0	0	0	3	0	0
Ibuprofen, (S)-	1	58	33	33	0	1	0	1	3.23413	2	1	15	3	4.14787	206.281	1.56934	39.6708	1	458.483	712.655	9.26451	269.646	8	7.39544	3.40025	211.783	4	0	0	0	0	2	0	0	0	1	0	0	0	0	0	1	0	0	0	0	3	0	0
Indomethacin	1	71	41	43	0	0	0	4	3.98866	4	1	25	6	2.31773	357.788	1.65347	67.9671	3	579.19	947.213	10.7287	361.613	22	8.3435	4.09527	304.119	7	0	0	0	2	5	1	0	0	2	0	0	0	0	0	2	0	0	0	0	2	1	0
Ketoprofen, (R)-	1	55	33	34	0	1	0	2	3.17793	3	1	19	6	0.203183	254.281	1.54277	56.8524	2	476.276	760.143	9.52351	284.934	15	7.66737	2.20599	236.014	9	0	0	0	0	3	0	0	0	2	0	0	0	0	0	2	0	0	0	0	1	0	0
Ketoprofen, (S)-	1	55	33	34	0	1	0	2	3.36689	3	1	19	6	1.4044	254.281	1.57526	55.8237	2	488.368	768.806	9.66626	293.54	15	7.70163	2.27885	239.192	9	0	0	0	0	3	0	0	0	2	0	0	0	0	0	2	0	0	0	0	1	0	0
KW-4490	1	80	42	44	0	0	0	3	3.73362	5	1	23	3	1.67832	317.336	1.59504	81.3378	3	530.43	874.89	10.2476	329.907	22	8.114	2.36214	279.707	2	0	0	0	0	4	0	0	0	1	0	0	0	0	0	1	0	0	0	0	1	0	0
Levofloxacin	1	89	46	49	0	1	1	2	3.9273	5	1	26	21	0.803105	361.368	1.65057	73.2339	4	581.36	970.246	10.7595	363.69	24	8.37478	-0.460993	307.553	1	0	0	0	0	5	0	0	0	2	0	0	0	1	0	3	0	0	0	0	2	0	1
Licofelone	1	91	49	52	0	0	0	4	3.93533	2	1	27	3	3.20482	379.879	1.72995	41.1285	4	625.547	1053.38	11.4713	413.407	26	8.72161	6.27737	347.367	9	0	0	0	0	7	1	0	0	1	0	0	0	0	0	1	0	0	0	0	2	1	0
Lithocholic acid	1	143	67	70	0	9	0	2	4.30011	3	2	27	3	1.43047	376.573	1.70237	62.1391	4	612.165	1098.76	11.7652	434.859	24	9.01723	4.64433	383.899	0	0	0	0	0	0	0	0	0	1	0	0	0	0	0	1	0	0	0	0	3	0	0
Lumiracoxib	1	55	33	34	0	0	0	4	3.26737	2	2	20	6	3.24302	293.721	1.54981	47.2368	2	488.376	782.095	9.64535	292.271	17	7.74781	4.38553	243.52	6	0	0	0	0	6	0	0	0	1	0	0	0	0	0	1	0	0	0	0	1	1	1
Meclofenamate	1	49	30	31	0	0	0	3	3.16616	2	2	19	6	3.55375	296.149	1.50951	47.1662	2	484.199	774.033	9.37892	276.348	16	7.6337	4.4688	232.918	6	0	0	0	0	6	0	0	0	1	0	0	0	0	0	1	0	0	0	0	1	2	0
Mefenamic acid	1	55	33	34	0	0	0	3	3.23119	2	2	18	6	3.47852	241.285	1.51677	45.9279	2	460.783	729.487	9.30853	272.215	16	7.55824	3.73718	226.079	7	0	0	0	0	5	0	0	0	1	0	0	0	0	0	1	0	0	0	0	2	0	0
MK-0524	1	91	48	51	0	1	0	5	3.99419	4	1	29	3	1.46376	435.896	1.72563	78.0924	4	622.891	1064.01	11.5103	416.222	26	8.76221	4.05813	352.241	6	0	0	0	2	6	1	0	0	3	0	0	1	0	0	1	0	0	0	0	1	1	1
Montelukast	1	142	77	81	0	1	1	11	5.48936	4	2	41	9	4.19776	586.183	1.95029	83.9271	5	858.212	1537.81	14.0797	622.787	39	10.082	7.40071	536.579	13	0	0	0	2	6	0	0	0	1	0	0	0	2	0	1	0	0	0	0	2	1	0
Moxifloxacin	1	107	53	57	0	2	1	4	3.93835	5	2	29	21	2.18527	401.431	1.70487	79.8896	5	603.824	1042.8	11.4295	410.4	29	8.75352	1.31945	351.194	1	0	0	0	0	5	0	0	0	2	0	0	0	1	0	3	0	0	0	0	1	0	1
MRL-A	1	93	51	54	0	0	0	7	4.74375	4	1	31	6	5.38284	447.47	1.80074	78.3576	4	674.411	1149.68	11.9605	449.419	29	8.91302	5.13781	370.744	10	0	0	0	0	6	0	0	0	1	0	0	0	0	0	1	0	0	0	0	0	0	3
Muraglitazar	1	114	66	69	0	0	0	12	5.68851	8	1	38	9	3.62957	516.542	1.89707	103.809	4	849.52	1427.32	13.2378	550.535	37	9.61117	6.97474	464.865	13	0	0	1	0	8	0	0	0	2	0	0	0	0	0	2	0	0	0	0	2	0	0
Mycophenolic acid	1	76	43	44	0	0	1	6	3.25278	6	2	23	12	1.91673	320.337	1.61727	78.8103	2	512.441	867.965	10.3814	338.582	19	8.16331	2.27779	284.837	0	0	0	0	0	6	0	0	0	2	0	0	0	1	0	3	0	0	0	0	3	0	0
N-(1-(3,5-Dichlorobenzenesulfonyl)-2S-methyl-azetidine-2-carbonyl)-L-4-(2',6'-demethoxyphenyl)phenylalanine	1	123	68	71	0	2	0	10	5.86546	8	2	40	12	1.55848	607.502	1.96215	130.278	4	848.442	1503.11	13.7825	596.765	34	9.83922	5.65697	498.748	10	0	0	0	0	8	0	0	0	4	0	0	1	0	0	2	0	0	0	0	3	2	0
Nafenopin	1	83	45	47	0	1	0	2	4.05132	3	1	23	3	5.65425	310.387	1.63748	47.2888	3	559.912	927.837	10.5924	352.485	20	8.27765	4.70707	296.974	8	0	0	0	0	4	0	0	0	1	0	0	0	0	0	1	0	0	0	0	2	0	0
Naproxen, (R)-	1	53	31	32	0	1	0	1	3.40211	3	1	17	3	2.54942	230.259	1.51656	48.9693	2	462.703	717.975	9.13454	262.134	13	7.41748	3.16906	213.682	6	0	0	0	2	2	0	0	0	1	0	0	0	0	0	1	0	0	0	0	2	0	0
Naproxen, (S)-	1	53	31	32	0	1	0	1	3.40197	3	1	17	3	2.54968	230.259	1.52557	49.1251	2	458.457	709.166	9.13536	262.181	13	7.39622	3.12927	211.85	6	0	0	0	2	2	0	0	0	1	0	0	0	0	0	1	0	0	0	0	2	0	0
Naveglitazar	1	98	57	59	0	1	0	12	3.76793	6	1	31	3	2.081	422.47	1.77013	74.6858	3	585.379	1081.81	12.0185	453.785	31	9.03333	4.34334	385.96	13	0	0	0	0	5	0	0	0	1	0	0	0	0	0	1	0	0	0	0	1	0	0
Peliglitazar	1	120	69	72	0	1	0	12	4.33968	8	1	39	9	3.78989	530.568	1.86993	103.024	4	699.533	1307.09	13.2078	548.039	37	9.65868	4.71189	471.794	13	0	0	1	0	8	0	0	0	2	0	0	0	0	0	2	0	0	0	0	3	0	0
PF-04991532	1	87	47	49	0	1	0	6	4.74189	5	2	28	9	3.4813	396.364	1.75166	91.9941	3	640.009	1049.67	11.3517	404.832	24	8.57703	3.21296	330.377	5	0	0	0	0	3	1	0	0	2	0	0	0	0	0	2	0	0	0	0	0	0	3
p-Hydroxyphenyl acetic acid	1	29	19	19	0	0	0	2	2.56378	3	2	11	3	1.82561	152.147	1.37101	62.4742	1	339.404	489.826	7.46018	174.843	10	6.37132	1.2802	135.421	4	0	0	0	0	2	0	0	0	1	0	0	0	0	0	1	0	0	0	0	0	0	0
Pitavastatin	1	100	55	58	0	2	1	8	3.91134	5	3	31	9	4.26176	421.461	1.73178	81.3861	4	624.807	1111.73	11.7863	436.419	32	8.95634	3.54372	376.175	8	0	0	0	2	5	0	0	0	1	0	0	0	2	0	1	0	0	0	0	0	0	1
Pivalic acid	1	28	17	16	0	0	0	1	1.73918	2	1	7	3	1.97867	102.132	1.33743	38.9772	0	281.458	398.093	6.79336	144.984	2	5.87421	1.75573	106.132	0	0	0	0	0	0	0	0	0	1	0	0	0	0	0	1	0	0	0	0	3	0	0
Probenecid	1	67	38	38	0	0	0	7	3.5394	5	1	19	6	2.3704	285.359	1.62416	79.2851	1	505.788	815.703	10.0432	316.878	14	7.88057	2.80425	256.254	4	0	0	0	0	2	0	0	0	3	0	0	1	0	0	1	0	0	0	0	2	0	0
Repaglinide	1	128	69	71	0	1	0	9	3.79694	4	2	33	12	1.87698	452.586	1.89019	78.5485	3	672.091	1248.67	12.9873	529.896	29	9.44642	4.97891	441.367	7	0	0	0	0	5	0	0	0	2	0	0	0	0	0	2	0	0	0	0	3	0	0
Ro3244019, (R)-	1	90	52	55	0	1	0	8	5.05328	5	2	31	9	3.75646	415.438	1.79227	89.4842	4	709.736	1168.52	11.8649	442.26	32	8.86262	5.44013	364.49	14	0	0	1	2	4	0	0	0	2	0	0	0	0	0	2	0	0	0	0	0	0	0
Ro3244019, (R)-, difluoro analog	1	90	52	55	0	1	0	8	5.39867	5	2	33	9	3.89794	451.419	1.81227	90.0504	4	733.518	1206.97	12.0958	459.645	32	8.98514	6.50957	379.816	12	0	0	1	2	6	0	0	0	2	0	0	0	0	0	2	0	0	0	0	0	0	2
Ro3244019, (R)-, monofluoro analog	1	90	52	55	0	1	0	8	4.07001	5	2	32	9	5.08636	433.428	1.78142	85.6182	4	625.974	1106.38	11.9352	447.514	32	8.94221	4.87527	374.398	13	0	0	1	2	5	0	0	0	2	0	0	0	0	0	2	0	0	0	0	0	0	1
Rosuvastatin, (3R, 5R)-	1	107	61	62	0	2	1	9	4.34762	8	3	33	12	0.973401	481.538	1.86276	134.024	2	684.487	1232.65	12.6479	502.56	25	9.26701	2.26853	416.695	4	0	0	0	0	6	0	0	0	3	0	0	1	2	0	1	0	0	0	0	4	0	1
Rosuvastatin, (3R, 5S)-	1	107	61	62	0	2	1	9	4.36247	8	3	33	12	0.68082	481.538	1.86169	137.171	2	674.985	1220.03	12.6248	500.723	25	9.25273	2.17438	414.771	4	0	0	0	0	6	0	0	0	3	0	0	1	2	0	1	0	0	0	0	4	0	1
Salicylic acid	1	23	16	16	0	0	0	1	2.13401	3	2	10	3	2.60114	138.121	1.26553	55.853	1	289.351	415.108	6.82438	146.311	9	6.06635	0.866609	116.891	4	0	0	0	0	2	0	0	0	1	0	0	0	0	0	1	0	0	0	0	0	0	0
Sarpogrelate	1	109	62	63	0	1	0	14	3.88062	7	1	31	9	1.67822	429.506	1.85925	82.6825	2	650.432	1176.51	12.5515	494.927	27	9.20505	3.60644	408.392	8	0	0	0	0	4	0	0	0	2	0	0	0	0	0	2	0	0	0	0	3	0	0
SB-209247	1	82	49	51	0	0	1	9	3.56555	4	1	30	9	3.13755	460.373	1.73936	78.3093	3	589.487	1080.25	11.8624	442.077	29	8.99453	4.87584	381.008	10	0	0	0	0	7	0	0	0	1	0	0	0	2	0	1	0	0	0	0	0	2	0
Sipoglitazar	1	102	58	61	0	0	0	11	6.32872	6	1	33	3	4.42569	463.549	1.8864	105.889	4	813.834	1331.48	12.7043	507.051	34	9.24984	4.51902	414.382	11	0	0	0	0	7	1	0	0	1	0	0	0	0	0	1	0	0	0	0	1	0	0
Sitafloxacin	1	94	46	50	0	3	2	3	3.917	4	3	28	21	2.29598	409.814	1.68445	88.1985	5	580.048	989.155	11.1738	392.237	27	8.60935	0.953316	334.126	1	0	0	0	0	5	0	0	0	2	0	0	0	1	0	3	0	0	0	0	0	1	2
Sulindac	1	73	42	44	0	1	2	4	4.24335	3	1	25	18	1.51218	356.411	1.67356	72.0716	3	587.704	966.613	10.8181	367.668	22	8.36244	1.08136	306.194	7	0	0	0	0	5	0	0	0	2	0	0	0	1	0	4	1	0	0	0	2	0	1
T-5224	1	118	65	69	0	0	0	10	4.06878	9	3	38	6	1.39221	517.527	1.78818	122.926	5	648.138	1226.06	12.6639	503.829	40	9.47023	3.70103	444.714	9	0	0	1	2	8	0	0	0	2	0	0	0	0	0	2	0	0	0	0	0	0	0
Telmisartan	1	126	69	74	0	0	0	7	4.69135	4	1	39	3	0.879043	514.617	1.88712	65.6349	6	785.211	1387.32	13.2779	553.871	40	9.66563	7.41033	472.812	14	0	0	0	4	8	2	0	0	1	0	0	0	0	0	1	0	0	0	0	3	0	0
Tesaglitazar	1	91	52	53	0	1	0	10	3.55701	7	1	28	3	2.29913	408.465	1.74377	100.28	2	568.755	1025.82	11.6213	424.286	23	8.80055	2.91515	356.884	8	0	0	0	0	4	0	0	0	3	0	0	1	0	0	1	0	0	0	0	2	0	0
Thyroxine	1	57	35	36	0	1	0	5	4.09222	5	4	24	6	5.8589	776.87	1.74292	95.8441	2	617.65	1054.71	11.4625	412.772	20	8.68244	6.68067	342.708	4	0	0	0	0	8	0	0	0	1	0	0	0	0	0	1	0	0	0	0	0	0	0
Tolfenamic acid	1	49	30	31	0	0	0	3	3.40324	2	2	18	6	3.64831	261.704	1.47728	45.8389	2	452.764	713.439	9.11405	260.959	16	7.49859	3.84814	220.769	7	0	0	0	0	5	0	0	0	1	0	0	0	0	0	1	0	0	0	0	1	1	0
Tolmetin	1	58	34	35	0	0	0	4	3.68459	3	1	19	6	2.58316	257.285	1.57101	57.3718	2	496.082	778.125	9.61735	290.576	16	7.67302	2.12563	236.536	6	0	0	0	0	4	1	0	0	2	0	0	0	0	0	2	0	0	0	0	2	0	0
Tranilast	1	66	41	42	0	0	1	6	4.70369	5	2	24	15	1.32767	327.331	1.64802	78.8001	2	605.88	957.916	10.5227	347.862	21	8.19685	2.65251	288.363	7	0	0	0	0	5	0	0	0	2	0	0	0	2	0	2	0	0	0	0	2	0	0
Triiodothyroxine	1	57	35	36	0	1	0	5	3.69947	5	4	23	6	5.00391	650.974	1.71484	97.9922	2	586.608	995.516	11.0893	386.329	20	8.46822	5.12773	317.962	5	0	0	0	0	7	0	0	0	1	0	0	0	0	0	1	0	0	0	0	0	0	0
TSU-68	1	73	41	43	0	0	1	4	3.79495	3	3	23	15	1.17882	310.347	1.66894	89.8459	3	559.7	914.907	10.5132	347.232	21	8.13794	2.51401	282.19	4	0	1	0	0	6	0	0	0	2	0	0	0	1	0	3	0	0	0	0	2	0	0
Valproic acid	1	46	26	25	0	0	0	2	2.55516	2	1	10	3	2.01908	144.211	1.51573	39.6941	0	374.083	555.376	8.2816	215.466	3	6.72672	2.85108	159.371	0	0	0	0	0	0	0	0	0	1	0	0	0	0	0	1	0	0	0	0	2	0	0
Voreloxin, (+)- (SNS-595)	1	86	47	50	0	2	1	5	4.24709	7	2	28	21	3.118	401.44	1.71061	123.973	4	618.884	1029.16	11.2715	399.126	27	8.61798	1.13666	335.131	4	0	0	0	0	4	0	0	0	2	0	0	0	1	0	3	0	0	0	0	2	0	0
Zomepirac	1	58	34	35	0	0	0	4	3.53547	3	1	20	6	1.42205	291.73	1.56704	56.953	2	497.977	801.492	9.72622	297.193	16	7.76969	2.6047	245.589	5	0	0	0	0	5	1	0	0	2	0	0	0	0	0	2	0	0	0	0	2	1	0
Benzamidoxime	1	26	18	18	0	0	0	1	2.35687	2	3	10	6	4.06056	136.151	1.35925	61.802	1	323.354	461.475	7.26691	165.901	10	6.23305	0.496366	126.795	5	0	0	0	0	1	0	0	0	0	0	0	0	0	1	1	0	0	0	0	0	0	0
CP-544439	1	84	47	49	0	0	0	6	3.83344	7	3	28	9	2.97131	410.417	1.67306	119.353	3	559.619	966.83	11.1058	387.477	26	8.58602	2.21182	331.417	8	0	0	0	0	4	0	0	0	3	0	0	1	0	0	1	0	0	0	0	0	0	1
GSK1322322	1	133	68	71	0	2	0	5	4.44653	7	3	34	21	2.20686	479.548	1.88934	124.684	4	732.466	1287.72	12.8685	520.24	30	9.36207	2.73241	429.649	0	0	0	0	0	4	0	0	0	2	0	0	0	1	0	1	0	0	0	0	1	0	1
KBH-A40	1	73	41	42	0	0	1	6	3.91109	3	2	21	18	4.139	288.342	1.65167	68.4652	2	542.892	876.173	10.3204	334.614	20	8.03036	2.32275	271.147	5	0	0	0	0	1	0	0	0	2	0	0	0	1	0	3	0	0	0	0	0	0	0
N-OH-MDMA (R)-	1	54	30	31	0	1	0	3	3.2078	4	1	15	3	1.80076	209.242	1.50405	50.5265	2	421.227	649.12	8.82802	244.837	14	7.19835	0.309266	195.298	3	0	0	0	0	3	0	0	0	0	0	0	0	0	0	0	0	0	0	0	2	0	0
N-OH-MDMA (S)-	1	54	30	31	0	1	0	3	3.20342	4	1	15	3	1.83602	209.242	1.50637	50.855	2	420.943	654.608	8.83186	245.05	14	7.19592	0.340474	195.1	3	0	0	0	0	3	0	0	0	0	0	0	0	0	0	0	0	0	0	0	2	0	0
Zileuton	1	47	28	29	0	1	0	3	3.16941	2	3	16	9	4.59551	236.29	1.50592	91.1635	2	436.096	673.384	8.95593	251.983	15	7.2981	2.81792	203.53	5	0	0	0	2	1	0	0	0	1	0	0	0	0	0	1	0	0	0	0	1	0	0
Pyrethroid-like ester 11, (S,R,S)-	0	84	46	48	0	3	1	6	4.99474	3	0	27	9	2.24168	404.286	1.76791	52.15	3	677.117	1104.29	11.5479	418.947	22	8.68508	5.09619	343.021	6	0	0	0	2	2	0	0	0	1	0	0	0	1	0	2	0	0	0	0	3	2	0
Razaxaban	0	103	58	62	0	0	0	6	4.86278	6	3	38	12	0.692598	528.462	1.86458	113.881	5	708.815	1247.37	12.6782	504.967	34	9.28466	3.32465	419.079	9	0	0	1	2	8	2	0	0	1	0	0	0	0	0	1	0	0	0	0	2	0	4
Domperidone	0	105	54	58	0	0	0	5	4.80345	3	2	30	21	2.35351	425.911	1.76906	75.8274	5	646.503	1113.5	11.8737	442.914	31	8.92717	2.42021	372.512	7	0	0	0	0	5	0	0	0	2	0	0	0	0	0	2	0	0	0	0	0	1	0
Lixivaptan	0	99	55	59	0	0	0	3	5.17605	2	1	34	12	1.24343	473.926	1.79523	52.4219	5	730.925	1243.1	12.3225	477.03	33	9.19683	4.9456	407.299	13	0	0	0	0	9	1	0	0	2	0	0	0	0	0	2	0	0	0	0	1	1	1
Tegafur, (R-)	0	43	23	24	0	1	1	1	2.61432	3	1	14	18	1.46449	200.167	1.40126	60.6114	2	364.594	547.478	8.01235	201.683	12	6.76862	-0.046377	162.367	0	0	0	0	0	0	0	0	0	2	0	0	0	1	0	3	0	0	0	0	0	0	1
Carvoxime	0	47	27	27	0	1	1	1	2.36674	2	1	12	15	1.58049	165.232	1.43397	32.9079	1	371.606	570.629	8.24241	213.432	10	6.8831	0.926069	170.746	0	0	0	0	0	0	0	1	0	0	0	0	0	1	1	3	0	0	0	0	2	0	0
Procinostat (SB939) (E)-	0	101	56	57	0	0	1	10	4.91199	4	2	26	15	3.82123	358.478	1.82841	73.8358	2	648.222	1086.98	11.8894	444.085	23	8.79268	3.08102	355.929	3	0	0	0	2	2	1	0	0	1	0	0	0	2	0	1	0	0	0	0	3	0	0
Eugenol	0	38	24	24	0	0	0	3	2.70775	2	1	12	6	3.06962	164.201	1.43573	29.076	1	380.191	565.93	8.07967	205.087	11	6.74307	2.99771	160.535	3	0	0	0	0	3	0	1	0	0	0	0	0	1	0	0	0	0	0	0	1	0	0
P363NP, (S)-	0	73	40	40	0	1	0	4	3.11721	1	1	16	0	5.59062	220.35	1.58118	22.3333	1	473.599	766.269	9.72144	296.901	11	7.73108	4.97778	241.947	4	0	0	0	0	2	0	0	0	0	0	0	0	0	0	0	0	0	0	0	4	0	0
Nalbuphine sebacoyl diester	0	284	132	143	0	10	0	17	9.67824	12	4	64	12	1.02893	881.104	2.20619	151.304	12	1285.16	2351.89	17.1962	928.995	73	11.5774	6.09088	812.514	4	0	0	0	0	8	0	0	0	2	0	0	0	0	0	2	0	0	0	0	0	0	0
Diazepam	0	58	33	35	0	0	0	1	3.26289	2	0	20	9	2.92789	284.74	1.52732	31.0172	3	492.987	783.955	9.5794	288.288	19	7.75127	2.46432	243.847	8	0	0	0	0	4	0	0	0	1	0	0	0	0	1	2	0	0	0	0	1	1	0
Loperamide	0	124	67	70	0	0	0	7	5.16892	3	1	34	9	1.39061	477.038	1.80642	38.3952	4	756.346	1310.58	12.7725	512.511	33	9.50313	5.07106	449.365	14	0	0	0	0	4	0	0	0	1	0	0	0	0	0	1	0	0	0	0	2	1	0
4-hydroxy-2-trans-nonenal	0	46	27	26	0	1	1	5	3.08478	2	1	11	9	4.16939	156.222	1.54094	39.9408	0	408.393	609.826	8.45488	224.577	8	6.81105	1.82374	165.44	0	0	0	0	0	0	0	0	0	1	0	0	0	3	0	0	0	0	0	0	1	0	0
3-n-Butylphthalide, (S)-	0	52	28	29	0	1	0	3	2.99988	2	0	14	3	3.24068	190.238	1.48022	28.3165	2	424.99	645.715	8.59193	231.917	13	7.06201	3.30316	184.409	4	0	0	0	0	2	0	0	0	1	0	0	0	0	0	1	0	0	0	0	1	0	0
Haloperidol	0	91	49	51	0	0	0	6	5.66392	3	1	26	6	0.638995	375.864	1.71353	37.9529	3	647.035	1059.31	11.2611	398.396	25	8.60273	3.77642	333.356	8	0	0	0	0	4	0	0	0	1	0	0	0	0	0	1	0	0	0	0	0	1	1
Wortmannin	0	112	55	59	0	5	1	4	3.59829	8	0	31	18	0.172022	428.432	1.67275	101.437	5	582.215	1044.69	11.5025	415.656	27	8.89357	0.860681	368.321	1	0	0	1	0	3	0	0	0	4	0	0	0	0	0	6	0	0	0	0	4	0	0
1-(3-Trifluoromethylphenyl)piperazine	0	54	29	30	0	0	0	1	3.18275	1	1	16	6	3.18332	230.23	1.46419	19.4841	2	419.85	655.502	8.67878	236.629	13	7.17233	2.62952	193.188	4	0	0	0	0	2	0	0	0	0	0	0	0	0	0	0	0	0	0	0	0	0	3
2,4,5,2',4'-Pentachlorobiphenyl (CB99)	0	36	22	23	0	0	0	1	3.53614	0	0	17	0	0.461348	326.433	1.50764	0	2	465.684	731.665	9.19207	265.446	13	7.48626	7.52796	219.681	5	0	0	0	0	7	0	0	0	0	0	0	0	0	0	0	0	0	0	0	0	5	0
5-[2-Propoxy-5-(1-methyl-2-pyrrollydinylethylamido-sulfonyl)-phenyl]-1-methyl-3-propyl-1,6-dihydro-7H-pyrazollo(4,3-d)pyrimidin-7-one	0	138	72	75	0	1	1	11	4.25572	8	2	36	15	0.980894	516.656	1.92982	122.442	4	743.268	1372.13	13.378	562.257	32	9.63019	3.39461	467.63	3	0	0	0	0	6	1	0	0	3	0	0	1	0	1	2	0	0	0	0	4	0	0
Tofacitinib	0	81	43	45	0	2	0	3	3.81206	3	1	23	9	1.8535	312.37	1.61654	76.642	3	539.163	889.897	10.3963	339.552	21	8.17683	2.15803	286.255	3	0	0	0	2	1	0	0	0	1	0	0	0	0	0	1	0	0	0	0	2	0	0
6-Aminobenzo[c]phenanthridine, derivative 8	0	94	53	57	0	0	0	4	3.98322	4	2	31	3	1.10011	410.464	1.69235	58.5865	5	656.556	1120.75	11.5499	419.09	32	8.87837	5.65132	366.436	11	0	0	0	6	6	0	0	0	0	0	0	0	0	0	0	0	0	0	0	3	0	0
Clofarabine	0	57	31	33	0	4	0	2	3.00039	6	4	20	3	2.14372	303.677	1.52776	114.444	3	456.206	729.572	9.389	276.942	20	7.59612	-0.991971	229.496	1	0	0	0	2	2	1	0	0	0	0	0	0	0	0	0	0	0	0	0	0	1	1
Lersivirine	0	71	41	42	0	0	0	6	3.73419	3	1	23	0	1.09118	310.35	1.70151	80.556	2	586.149	944.911	10.6892	358.956	20	8.1946	1.55403	288.126	3	0	0	0	0	6	1	0	0	0	0	0	0	0	0	0	0	0	0	0	2	0	0
Ciclesonide	0	175	83	88	0	9	2	5	4.50441	7	1	39	21	1.11126	540.688	1.85354	89.4358	6	767.278	1418.32	13.5035	572.853	36	9.91851	2.95421	510.902	0	0	0	0	0	0	0	0	0	3	0	0	0	3	0	4	0	0	0	0	4	0	0
5-Diethylaminoethylamino-8-hydroxyimidazoacridinone (C-1311) (NCS-645809)	0	89	48	51	0	0	0	6	4.39461	4	2	26	9	1.02935	350.414	1.68904	67.7868	4	623.819	1018.37	11.0381	382.769	26	8.49325	3.14522	320.79	6	0	0	0	2	5	1	0	0	1	0	0	0	0	0	1	0	0	0	0	2	0	0
Flutamide cyano analog	0	49	29	29	0	0	0	1	3.44674	1	1	18	6	1.91766	256.224	1.54752	46.996	1	458.979	709.205	9.18112	264.814	9	7.38035	2.58735	210.49	3	0	0	0	0	3	0	0	0	1	0	0	0	0	0	1	0	0	0	0	2	0	3
4-Ipomeanol	0	41	24	24	0	1	0	4	3.01487	3	1	12	3	1.52112	168.19	1.47876	50.0212	1	375.995	558.455	8.22809	212.691	10	6.76629	1.40848	162.2	3	0	0	1	0	1	0	0	0	1	0	0	0	0	0	1	0	0	0	0	1	0	0
2,3,5,3',4'-Pentachlorobiphenyl (CB107)	0	36	22	23	0	0	0	1	3.64243	0	0	17	0	0.409761	326.433	1.50033	0	2	472.119	736.778	9.20643	266.276	13	7.51618	7.61136	222.326	5	0	0	0	0	7	0	0	0	0	0	0	0	0	0	0	0	0	0	0	0	5	0
Ramelteon	0	79	40	42	0	1	0	4	3.27246	2	1	19	6	1.91511	259.343	1.60924	40.8363	3	496.363	812.422	9.93304	309.966	19	7.83018	2.93142	251.371	2	0	0	0	0	4	0	0	0	1	0	0	0	0	0	1	0	0	0	0	1	0	0
Aminoflavone DAF, NSC 686288	0	58	34	36	0	0	1	1	3.84534	2	4	23	15	2.43704	320.266	1.55889	72.1201	3	506.519	810.262	9.76097	299.32	20	7.81782	2.10526	250.182	3	0	0	0	0	9	0	0	0	1	0	0	0	1	0	2	0	0	0	0	1	0	3
Cyclopropanecarboxylic acid	0	22	12	12	0	0	0	1	1.65515	2	1	6	3	1.63132	86.0892	1.25672	39.5149	1	248.441	331.63	6.03047	114.249	5	5.37939	0.584971	81.5073	0	0	0	0	0	0	0	0	0	1	0	0	0	0	0	1	0	0	0	0	0	0	0
Prilocaine	0	63	36	36	0	1	0	5	3.38018	2	2	16	9	1.64535	220.311	1.59037	38.1397	1	483.77	764.528	9.51558	284.459	12	7.54547	2.65793	224.935	4	0	0	0	0	2	0	0	0	1	0	0	0	0	0	1	0	0	0	0	3	0	0
5-[2-Propoxy-5-(1-methyl-2-pyrrollydinylethylamido-sulfonyl)-phenyl]-1-methyl-3-propyl-1,6-dihydro-7H-pyrazollo(4,3-d)pyrimidin-7-one	0	138	72	75	0	1	1	11	4.25572	8	2	36	15	0.980894	516.656	1.92982	122.442	4	743.268	1372.13	13.378	562.257	32	9.63019	3.39461	467.63	3	0	0	0	0	6	1	0	0	3	0	0	1	0	1	2	0	0	0	0	4	0	0
Darunavir	0	142	75	78	0	5	0	11	4.91627	8	4	38	12	1.31058	547.664	1.94085	141.342	4	778.65	1415.21	13.5673	578.276	35	9.7386	2.53124	483.603	9	0	0	0	0	3	0	0	0	3	0	0	1	0	0	1	0	0	0	0	2	0	0
Esmolol, (S)-	0	81	46	46	0	1	0	10	4.1383	5	2	21	6	1.44194	295.374	1.72305	70.533	1	557.718	921.127	10.8254	368.162	17	8.247	2.66053	293.688	4	0	0	0	0	2	0	0	0	1	0	0	0	0	0	1	0	0	0	0	3	0	0
Dibenz[a,l]pyrene	0	72	38	43	0	0	0	0	3.69799	0	0	24	0	0.040775	302.368	1.50031	0	6	506.165	829.788	9.91203	308.656	29	8.09229	6.41612	277.468	14	0	0	0	10	0	0	0	0	0	0	0	0	0	0	0	0	0	0	0	0	0	0
Arecoline N-oxide, (S)-	0	46	25	25	0	1	1	2	2.52244	3	0	12	9	0.939983	171.194	1.44431	43.1916	1	370.651	558.026	8.09149	205.687	8	6.73283	-2.06033	159.805	0	0	0	0	0	0	0	0	0	1	0	0	0	1	0	2	0	0	0	0	2	0	0
2-I-4-Cl-aniline	0	21	14	14	0	0	0	0	2.43993	0	2	9	3	3.14355	253.468	1.33318	25.1415	1	326.171	473.085	7.32314	168.479	7	6.3424	3.43245	133.586	3	0	0	0	0	3	0	0	0	0	0	0	0	0	0	0	0	0	0	0	0	1	0
2-Ene-valproic acid	0	40	24	23	0	0	1	4	2.52798	2	1	10	9	1.86551	142.196	1.46383	36.7824	0	372.321	545.446	7.99131	200.625	6	6.60499	2.12286	150.874	0	0	0	0	0	0	0	0	0	1	0	0	0	1	0	2	0	0	0	0	2	0	0
Casopitant	0	150	78	81	0	3	0	6	5.03741	3	0	43	18	2.70793	616.613	1.95729	46.0858	4	787.628	1475.35	13.9449	610.918	31	9.96756	6.10707	518.52	6	0	0	0	0	6	0	0	0	2	0	0	0	0	0	2	0	0	0	0	4	0	7
GDC-0834	0	149	79	84	0	1	2	6	4.95921	5	2	43	33	2.92632	596.742	1.93959	114.163	6	859.741	1564.2	14.0862	623.36	41	10.1144	3.53524	541.775	8	0	0	0	0	8	0	0	0	3	0	0	0	1	1	5	0	0	0	0	4	0	0
Nicotinic acid	0	20	14	14	0	0	0	1	2.08304	3	1	9	3	1.11365	123.109	1.25216	48.9577	1	281.578	393.27	6.5373	134.26	8	5.84209	0.324262	104.401	4	0	0	0	0	1	0	0	0	1	0	0	0	0	0	1	0	0	0	0	0	0	0
Citronellyl nitrile	0	49	28	27	0	1	0	2	2.67865	0	0	11	6	1.49245	151.249	1.52327	19.009	0	382.504	587.285	8.505	227.247	4	6.89106	2.41058	171.339	0	0	0	0	0	0	0	0	0	0	0	0	0	1	0	1	0	0	0	0	3	0	0
Mexiletine, (R)-	0	52	30	30	0	1	0	3	2.73766	2	2	13	3	3.56209	179.259	1.51918	34.426	1	405.145	626.609	8.76328	241.259	10	7.10989	2.14664	188.186	3	0	0	0	0	3	0	0	0	0	0	0	0	0	0	0	0	0	0	0	3	0	0
KRO-105714	0	117	64	67	0	0	0	7	4.77153	4	1	34	15	1.16136	478.606	1.85722	86.0886	4	782.895	1341.07	12.8108	515.59	31	9.40038	4.89524	434.945	9	0	0	0	0	6	0	0	0	2	0	0	0	0	0	2	0	0	0	0	4	0	0
Ethynylestradiol	0	94	46	49	0	5	0	1	3.61585	2	2	22	0	3.21561	296.403	1.5801	42.0666	4	517.997	873.656	10.2941	332.911	24	8.18929	3.3209	287.566	3	0	0	0	0	3	0	0	0	0	0	0	0	0	0	0	0	0	0	0	1	0	0
Schizandrin, (S,R)-	0	115	63	65	0	2	0	6	3.73037	7	1	31	0	1.57962	432.507	1.73963	66.6002	3	637.984	1139.83	12.093	459.431	21	9.16867	4.27993	403.569	2	0	0	0	0	10	0	0	0	0	0	0	0	0	0	0	0	0	0	0	8	0	0
DPA-714	0	102	56	58	0	0	1	7	4.3116	4	0	29	6	1.55247	398.474	1.81287	52.1917	3	692.01	1172.94	11.9867	451.385	25	8.90257	5.18401	369.441	4	0	0	0	0	5	1	0	0	1	0	0	0	1	1	3	0	0	0	0	4	0	1
Capecitabine	0	86	47	48	0	4	1	7	4.93992	7	3	25	21	5.84895	359.35	1.73806	111.721	2	633.634	1014.11	11.0042	380.422	21	8.3469	0.761274	304.491	0	0	0	0	0	0	0	0	0	2	0	0	0	1	1	4	0	0	0	0	2	0	1
Arecaidine	0	37	21	21	0	0	1	1	2.29937	3	1	10	12	0.450137	141.168	1.37717	43.4038	1	327.576	479.997	7.48363	175.944	8	6.37703	-1.23345	135.785	0	0	0	0	0	0	0	0	0	1	0	0	0	1	0	2	0	0	0	0	1	0	0
Phenylahistin, (+)-	0	85	48	50	0	1	1	5	3.65364	3	3	26	24	2.32393	350.414	1.71168	88.0966	3	566.589	978.337	11.1609	391.334	24	8.53075	3.27212	325.057	6	0	1	0	0	3	0	1	0	2	0	0	0	2	0	3	0	0	0	0	2	0	0
Cpd-D	0	68	41	44	0	0	0	6	4.35742	6	2	28	6	2.10734	427.526	1.72463	164.325	4	670.461	1090.83	11.3085	401.756	29	8.61109	3.89464	334.328	8	0	0	0	0	7	0	0	0	1	0	0	0	0	0	1	0	0	0	0	1	0	0
2,6-Dichloro-4-Fluorophenol	0	19	13	13	0	0	0	0	2.39622	1	1	10	0	2.39637	180.992	1.29252	20.7228	1	304.482	438.138	7.00158	154.008	7	6.15854	3.43201	122.302	2	0	0	0	0	4	0	0	0	0	0	0	0	0	0	0	0	0	0	0	0	2	1
2,2-Dimethyl-N-(2,4,6-trimethoxyphenyl)dodecanamide	0	123	67	67	0	0	0	14	5.00491	4	1	28	6	3.79507	393.56	1.88641	53.895	1	714.155	1228.49	12.6986	506.592	21	9.24564	7.10884	413.818	2	0	0	0	0	4	0	0	0	1	0	0	0	0	0	1	0	0	0	0	6	0	0
1-{[6-Carboxy-2-(4-chlorophenyl)-3-cyclohexyl-1H-indol-1-yl]acetyl}-N,N-diethylpiperazin-4-aminium chloride	0	154	79	83	0	0	0	8	4.29336	4	1	39	12	2.45335	550.131	1.92138	65.8166	5	774.482	1443.44	13.7792	596.484	38	9.94071	5.70399	514.341	7	0	0	0	2	5	1	0	0	2	0	0	0	0	0	2	0	0	0	0	2	1	0
2,3,4,5-Tetrahydro-7-(trifluoromethyl)-1,5-methano-1H-3-benzazepine, (1S,5R)-	0	57	28	30	0	2	0	0	2.90279	1	1	16	3	3.32071	227.226	1.42891	15.6828	3	398.48	621.213	8.49645	226.79	14	7.1078	2.84683	188.02	3	0	0	0	0	3	0	0	0	0	0	0	0	0	0	0	0	0	0	0	0	0	3
Linalool, (S)-	0	49	29	28	0	1	0	2	2.76656	1	1	11	12	1.84899	154.249	1.52681	21.7723	0	395.564	607.262	8.62304	233.599	4	6.97858	2.17544	177.951	0	0	0	0	0	0	0	1	0	0	0	0	0	2	0	1	0	0	0	0	3	0	0
Trimethoprim	0	65	39	40	0	0	0	5	3.56413	5	4	21	6	2.79299	290.318	1.60284	98.7357	2	522.298	837.828	10.0581	317.823	19	7.94461	1.98009	262.553	3	0	0	0	0	7	0	0	0	0	0	0	0	0	0	0	0	0	0	0	3	0	0
D13_005 Compound 7	0	167	86	90	0	0	1	7	6.03235	5	3	42	12	1.13555	577.733	1.97815	86.7144	5	872.762	1576.91	14.2837	640.962	37	10.1557	3.15286	548.444	7	0	0	0	0	5	0	0	0	2	0	0	0	0	1	3	0	0	0	0	4	0	1
2,4-DHAPI	0	46	30	31	0	0	0	3	4.08269	5	3	19	9	1.63778	257.245	1.56132	97.9704	2	492.88	756.012	9.35732	275.076	19	7.48869	0.657463	219.895	7	0	0	0	0	4	0	0	0	1	0	0	0	1	1	1	0	0	0	0	0	0	0
Esmolol, (R)-	0	81	46	46	0	1	0	10	4.1472	5	2	21	6	1.42736	295.374	1.74021	70.0557	1	576.304	950.546	10.8661	370.934	17	8.23707	2.74999	292.629	4	0	0	0	0	2	0	0	0	1	0	0	0	0	0	1	0	0	0	0	3	0	0
5-Methoxyacenaphthylene	0	43	24	26	0	0	1	1	2.5465	1	0	14	6	2.34871	182.218	1.34914	9.49856	3	370.573	561.43	7.95416	198.764	15	6.84803	2.95148	168.15	5	0	0	0	2	3	0	0	0	0	0	0	0	2	0	0	0	0	0	0	1	0	0
Buspirone	0	119	59	62	0	0	0	6	5.66889	5	0	28	15	1.78389	385.503	1.79679	63.9194	4	691.198	1146.63	11.9127	445.832	29	8.88715	2.72493	367.524	3	0	0	0	0	1	0	0	0	2	0	0	0	0	0	2	0	0	0	0	0	0	0
Bisphenol F	0	44	27	28	0	0	0	2	3.19613	2	2	15	0	1.75697	200.233	1.47235	44.8224	2	418.038	638.158	8.59467	232.064	16	7.08311	2.98657	186.067	8	0	0	0	0	4	0	0	0	0	0	0	0	0	0	0	0	0	0	0	0	0	0
Codeine	0	90	43	47	0	5	1	1	2.97285	4	1	22	9	1.60727	299.364	1.53223	45.3958	5	490.429	819.034	9.92341	309.366	24	8.01678	1.33702	269.773	2	0	0	0	0	4	0	0	0	0	0	0	0	2	0	0	0	0	0	0	2	0	0
Methyl crotonate	0	22	15	14	0	0	1	2	2.13539	2	0	7	9	1.29364	100.116	1.34635	27.5996	0	286.09	392.058	6.73198	142.376	3	5.80182	1.14222	102.257	0	0	0	0	0	0	0	0	0	1	0	0	0	2	0	1	0	0	0	0	2	0	0
Apremilast	0	101	56	58	0	1	0	8	4.10006	7	1	32	15	1.47794	460.5	1.78448	115.307	3	700.867	1197.82	12.1334	462.501	25	9.08293	2.56874	392.353	6	0	0	0	0	6	0	0	0	5	0	0	1	0	0	3	0	0	0	0	4	0	0
Geldanamycin	0	143	80	81	0	6	5	5	3.86947	9	4	40	48	1.03855	560.636	1.89153	141.031	2	707.221	1375.45	13.7187	591.253	26	9.97482	0.739541	519.653	0	0	0	0	0	0	0	0	0	4	0	0	0	5	0	9	0	0	0	0	7	0	0
2-Amino-1,7-dimethylimidazo[4,5-g]quinoxaline (MeIgQx)	0	48	27	29	0	0	0	0	3.08345	3	2	16	3	2.41102	213.239	1.45863	64.1271	3	411.134	629.882	8.5998	232.341	16	7.12058	1.57126	189.036	3	0	0	0	4	2	1	0	0	0	0	0	0	0	0	0	0	0	0	0	2	0	0
Bicifadine	0	57	28	30	0	2	1	1	2.75384	1	1	13	3	3.77182	173.254	1.46836	16.6886	3	399.468	606.276	8.47128	225.449	14	6.99088	2.6507	178.894	4	0	0	0	0	2	0	0	0	0	0	0	0	0	0	0	0	0	0	0	1	0	0
SB-209247	0	82	49	51	0	0	1	9	3.56555	4	1	30	9	3.13755	460.373	1.73936	78.3093	3	589.487	1080.25	11.8624	442.077	29	8.99453	4.87584	381.008	10	0	0	0	0	7	0	0	0	1	0	0	0	2	0	1	0	0	0	0	0	2	0
Buspirone	0	119	59	62	0	0	0	6	5.66889	5	0	28	15	1.78389	385.503	1.79679	63.9194	4	691.198	1146.63	11.9127	445.832	29	8.88715	2.72493	367.524	3	0	0	0	0	1	0	0	0	2	0	0	0	0	0	2	0	0	0	0	0	0	0
(R)-N-(1-(3-(4-Ethoxyphenyl)-4-oxo-3,4-dihydropyrido[2,3-d]pyrimi-din-2-yl)ethyl)-N-(pyridin-3-ylmethyl)-2-(4-(trifluoromethoxy)-phenyl)acetamide (AMG 487)	0	128	72	76	0	1	1	10	4.71491	7	0	44	15	1.10098	603.591	1.9245	87.9912	5	795.012	1451.01	13.7631	595.085	40	9.921	4.30295	511.288	15	0	0	0	0	7	0	0	0	2	0	0	0	0	1	3	0	0	0	0	2	0	3
Vorapaxar (SCH 530348)	0	135	69	73	0	7	1	6	5.97076	5	1	36	15	3.99595	492.582	1.91676	78.3878	5	827.096	1403.08	13.1942	546.912	35	9.53016	5.30922	453.21	7	0	0	0	0	4	0	0	0	2	0	0	0	2	0	2	0	0	0	0	2	0	1
1,2-Dibromopropane, (S)-	0	18	11	10	0	1	0	0	1.87406	0	0	5	0	0.862694	201.888	1.29103	0	0	271.19	377.441	6.51205	133.225	1	5.73125	2.83622	98.5703	0	0	0	0	0	0	0	0	0	0	0	0	0	0	0	0	0	0	0	2	1	0	0
Isoniazid	0	25	17	17	0	0	0	1	2.34743	3	3	10	9	2.1956	137.139	1.3623	73.0631	1	323.19	457.261	7.19717	162.732	9	6.16632	-0.387982	122.765	4	0	0	0	0	1	0	0	0	1	0	0	0	0	0	1	0	0	0	0	0	0	0
Zoniporide analogus compound 09	0	67	40	42	0	0	1	5	3.82291	5	4	24	12	2.30904	324.337	1.6263	105.782	3	545.501	891.669	10.3559	336.916	24	8.12056	0.283373	280.386	7	0	0	0	2	3	1	0	1	1	0	0	0	0	0	2	0	0	0	0	1	0	0
Bosentan	0	119	68	71	0	0	0	11	4.46743	10	2	39	3	1.74292	551.614	1.88641	138.346	4	751.349	1360.65	13.2823	554.242	36	9.67067	4.445	473.553	11	0	0	0	0	9	0	0	0	2	0	0	1	0	0	0	0	0	0	0	4	0	0
Flunoxaprofen, (S)-	0	57	33	35	0	1	0	1	4.16984	4	1	21	3	5.09949	285.27	1.5498	59.2316	3	505.173	787.588	9.61341	290.339	18	7.72219	4.46021	241.112	7	0	0	1	2	4	0	0	0	1	0	0	0	0	0	1	0	0	0	0	1	0	1
MRL-2	0	83	47	51	0	0	0	4	4.97691	4	0	33	0	5.55276	514.808	1.76101	60.4551	5	717.159	1209.88	12.0965	459.692	32	9.11545	8.09584	396.582	14	0	0	1	2	9	0	0	0	2	0	0	1	0	0	0	0	0	0	0	0	3	0
3-(Phenylamino)propane-1,2-diol, (S)-, bisoleyl derivative	0	239	127	127	0	1	2	36	5.73238	4	1	50	21	6.06273	696.097	2.3155	56.0722	1	948.329	1955.64	17.1848	927.764	46	11.2933	9.04338	754.157	5	0	0	0	0	1	0	0	0	2	0	0	0	4	0	2	0	0	0	0	2	0	0
MGS0039 Et ester	0	84	44	46	0	5	3	7	3.99061	6	3	26	9	1.59084	406.233	1.70464	93.3091	3	581.219	983.343	11.1417	389.988	22	8.53365	2.74651	325.389	3	0	0	0	0	3	0	0	0	2	0	0	0	0	0	2	0	0	0	0	1	2	1
Troglitazone	0	109	58	61	0	2	0	5	4.33205	5	2	31	9	4.07831	441.54	1.76921	109.45	4	672.687	1186.51	12.0792	458.384	28	9.08134	4.47001	392.147	4	0	0	0	0	8	0	0	0	2	0	0	0	0	0	2	0	0	0	0	4	0	0
Tanaproget	0	65	36	38	0	0	0	1	3.85441	1	1	21	6	1.33531	297.375	1.60718	76.1244	3	529.286	848.886	10.055	317.622	18	7.93137	2.72774	261.242	5	0	0	0	0	5	1	0	0	0	1	0	0	0	0	1	0	0	0	0	3	0	0
Benzyl isothiocyanate	0	26	17	17	0	0	0	2	2.55725	1	0	10	0	0.327205	149.213	1.38462	39.356	1	344.98	493.83	7.52082	177.697	9	6.39145	2.66955	136.709	5	0	0	0	0	1	0	0	0	0	1	1	0	0	1	0	0	0	0	0	0	0	0
Sertraline	0	69	37	39	0	2	0	2	3.46599	1	1	20	3	3.84506	306.23	1.58831	14.7145	3	504.738	828.176	10.0865	319.619	19	8.00339	5.19481	268.424	7	0	0	0	0	5	0	0	0	0	0	0	0	0	0	0	0	0	0	0	1	2	0
Zoniporide analogus compound 15	0	72	40	43	0	0	1	4	4.1872	4	4	24	12	3.06967	320.349	1.63525	101.67	4	565.739	911.59	10.4301	341.765	26	8.15637	0.997722	284.112	7	0	0	0	2	3	1	0	1	1	0	0	0	0	0	2	0	0	0	0	0	0	0
2-Amino-alpha-carboline	0	40	23	25	0	0	0	0	2.74954	1	3	14	3	4.98127	183.209	1.37299	54.6503	3	367.688	553.021	7.95366	198.739	16	6.78788	2.40874	163.757	6	0	1	0	4	1	0	0	0	0	0	0	0	0	0	0	0	0	0	0	0	0	0
Pilocarpine	0	59	31	32	0	2	0	3	3.01845	3	0	15	3	1.02251	208.257	1.51671	42.143	2	414.471	655.347	8.93388	250.744	13	7.2542	1.45873	199.879	2	0	0	0	0	1	1	0	0	1	0	0	0	0	0	1	0	0	0	0	2	0	0
Amodiaquine	0	83	47	49	0	0	0	6	4.2748	3	2	25	6	2.63772	355.861	1.69364	47.2736	3	589.481	996.275	11.0539	383.868	24	8.49386	4.7303	320.859	8	0	0	0	2	5	0	0	0	0	0	0	0	0	0	0	0	0	0	0	2	1	0
MHAPI	0	52	33	34	0	0	0	4	4.35576	5	2	20	9	2.69365	271.271	1.58677	80.371	2	504.124	785.6	9.68741	294.825	19	7.69043	1.40207	238.15	7	0	0	0	0	4	0	0	0	1	0	0	0	1	1	1	0	0	0	0	1	0	0
Mavoglurant	0	88	46	48	0	3	0	3	4.20346	3	1	23	6	2.46581	313.391	1.68615	48.9186	3	603.505	974.003	10.8062	366.855	22	8.32192	3.09473	301.765	4	0	0	0	0	2	0	0	0	1	0	0	0	0	0	1	0	0	0	0	2	0	0
Bisphenol A	0	56	33	34	0	0	0	2	3.17086	2	2	17	0	2.37966	228.286	1.52037	44.7107	2	446.163	708.447	9.25842	269.292	16	7.50866	3.69135	221.659	8	0	0	0	0	4	0	0	0	0	0	0	0	0	0	0	0	0	0	0	2	0	0
Tramadol N-oxide	0	86	45	46	0	2	0	3	3.15407	3	1	20	0	2.04659	279.375	1.59356	42.3736	2	509.978	855.667	10.1953	326.548	16	8.07633	0.200958	275.83	4	0	0	0	0	2	0	0	0	0	0	0	0	0	0	0	0	0	0	0	3	0	0
Cabozantinib	0	109	61	65	0	0	0	8	6.23921	6	2	37	12	1.183	501.506	1.8461	91.7942	5	819.768	1357.59	12.766	511.986	36	9.39565	5.59389	434.289	12	0	0	0	2	7	0	0	0	2	0	0	0	0	0	2	0	0	0	0	2	0	1
Vilanterol	0	116	65	66	0	1	0	16	8.38086	6	4	32	3	4.44758	486.429	1.95639	97.9498	2	851.72	1408.8	13.1705	544.946	31	9.41616	4.42195	437.14	6	0	0	0	0	6	0	0	0	0	0	0	0	0	0	0	0	0	0	0	0	2	0
10-((4-Hydroxypiperidin-1-yl)methyl)chromeno[4,3,2-de]phthalazin-3(2H)-one (E7016)	0	87	45	49	0	0	0	2	4.14057	5	2	26	9	2.26743	349.383	1.62668	81.2001	5	568.887	939.557	10.6821	358.476	29	8.37537	2.00774	307.618	6	0	0	0	0	6	0	0	0	1	0	0	0	0	1	2	0	0	0	0	0	0	0
Brivaracetam	0	66	35	35	0	2	0	5	2.90982	2	2	15	12	2.75242	212.289	1.59193	60.2272	1	449.134	711.952	9.36437	275.491	11	7.42193	1.42156	214.067	0	0	0	0	0	0	0	0	0	2	0	0	0	0	0	2	0	0	0	0	2	0	0
Cimetidine	0	55	33	33	0	0	0	7	2.96747	2	3	17	9	1.41808	252.339	1.63151	100.85	1	454.504	739.924	9.72824	297.316	14	7.61622	0.289793	231.323	1	0	1	0	0	2	0	0	0	0	0	0	0	0	1	1	0	0	0	0	2	0	0
CHEMBL61370	0	105	55	57	0	0	1	5	4.06926	6	2	28	12	3.9024	406.409	1.75109	104.373	3	630.546	1085.49	11.6976	429.873	24	8.83977	2.46743	361.678	4	0	0	0	0	2	0	0	0	3	0	0	0	0	0	4	0	0	1	0	3	0	0
Daunorubicin	0	127	67	71	0	6	0	4	4.63042	11	6	38	12	1.90455	527.52	1.77688	160.639	5	721.888	1283.18	12.6324	501.327	36	9.47669	-1.65182	445.624	3	0	0	0	0	9	0	0	0	3	0	0	0	0	0	3	0	0	0	0	3	0	0
Methyleugenol	0	44	27	27	0	0	0	4	2.84268	2	0	13	6	2.69625	178.228	1.4751	18.6387	1	412.819	620.222	8.43011	223.263	11	6.94102	3.65663	175.093	3	0	0	0	0	3	0	1	0	0	0	0	0	1	0	0	0	0	0	0	2	0	0
Allitinib	0	84	50	53	0	0	0	7	5.53266	4	2	32	15	4.36957	448.877	1.74742	69.9026	4	713.143	1169.4	11.7904	436.727	32	8.91931	5.02287	371.529	11	0	0	0	2	7	0	1	0	1	0	0	0	1	0	1	0	0	0	0	0	1	1
N-(3R)-1-Azabicyclo[2.2.2]oct-3-ylfuro[2,3-c]pyridine-5-carboxamide	0	74	37	40	0	1	0	2	3.81796	4	1	20	9	2.70045	271.314	1.5616	53.6152	4	489.727	780.64	9.66525	293.479	22	7.73443	1.83835	242.261	4	0	0	1	2	1	0	0	0	1	0	0	0	0	0	1	0	0	0	0	0	0	0
o-Anisidine	0	28	18	18	0	0	0	1	2.05181	1	2	9	3	2.3642	123.152	1.31234	36.0491	1	306.68	435.717	7.01914	154.781	8	6.12719	1.39685	120.443	4	0	0	0	0	2	0	0	0	0	0	0	0	0	0	0	0	0	0	0	1	0	0
Propargyl-linked antifolate 8	0	78	46	48	0	0	0	6	4.15091	4	2	26	3	3.033	344.41	1.71279	68.9062	3	600.013	1001.27	11.1561	390.999	26	8.52434	4.15928	324.325	8	0	0	0	0	7	0	0	0	0	0	0	0	0	0	0	0	0	0	0	2	0	0
Asenapine, (R,R)-	0	70	36	39	0	2	0	0	3.3032	2	0	20	3	3.3509	285.768	1.51616	14.5518	4	489.462	796.97	9.64516	292.259	21	7.83317	2.87316	251.658	7	0	0	0	0	5	0	0	0	0	0	0	0	0	0	0	0	0	0	0	1	1	0
4-Amino-1,1'-biphenyl	0	39	24	25	0	0	0	1	2.88285	0	2	13	3	5.13254	169.222	1.42776	27.339	2	388.333	580.691	8.16743	209.566	14	6.8353	2.79241	167.214	9	0	0	0	0	3	0	0	0	0	0	0	0	0	0	0	0	0	0	0	0	0	0
Mesaconitine	0	186	90	96	0	15	0	10	4.13748	12	3	45	9	0.63728	631.711	1.84818	121.615	7	788.448	1516.73	13.841	601.844	43	10.1811	0.821451	552.563	5	0	0	0	0	1	0	0	0	2	0	0	0	0	0	2	0	0	0	0	6	0	0
Propranolol, (S)-	0	71	40	41	0	1	0	6	3.25264	3	2	19	3	3.25679	259.343	1.58335	43.0464	2	478.305	796.48	9.90094	307.966	18	7.86842	3.00847	255.072	7	0	0	0	2	1	0	0	0	0	0	0	0	0	0	0	0	0	0	0	2	0	0
Desloratadine	0	79	41	44	0	0	0	0	3.44721	2	1	22	9	2.50132	310.821	1.58509	26.0814	4	529.446	875.771	10.2397	329.401	24	8.13318	3.46749	281.696	6	0	0	0	0	5	0	0	0	0	0	0	0	0	0	2	0	0	0	0	0	1	0
Morinidazole, (R)-	0	69	37	38	0	1	0	4	3.41057	6	1	19	6	1.03566	270.285	1.58781	84.2236	2	475.272	776.174	9.69639	295.373	17	7.69505	0.8437	238.579	1	0	0	0	0	2	2	0	0	0	0	0	0	0	0	0	0	0	0	0	1	0	0
Lonafarnib	0	133	67	71	0	1	0	4	4.79138	3	2	36	15	3.97086	638.822	1.86389	77.1773	5	747.699	1357.49	13.2403	550.737	35	9.69812	7.27954	477.596	4	0	0	0	0	7	0	0	0	2	0	0	0	0	0	2	0	0	0	2	0	1	0
Mangiferin	0	85	48	51	0	5	0	2	4.55485	11	8	30	3	4.01289	422.34	1.66513	192.2	4	602.347	1016.99	11.0789	385.607	32	8.58566	-2.03526	331.375	3	0	0	0	0	9	0	0	0	1	0	0	0	0	0	1	0	0	0	0	0	0	0
TG100435	0	109	59	63	0	0	0	7	6.18905	5	1	34	6	5.295	494.416	1.83556	59.5837	5	791.308	1315.6	12.5817	497.31	35	9.28656	6.59805	419.336	9	0	0	0	2	8	0	0	0	0	0	0	0	0	0	0	0	0	0	0	1	2	0
TAM-Oxo63	0	264	134	142	0	0	0	15	5.02201	6	3	70	9	0.609661	1169.84	2.28517	345.514	9	1195.17	2544.52	18.6415	1091.72	60	12.3316	16.8301	981.887	0	0	0	0	0	18	0	0	0	3	0	0	0	0	0	3	0	0	0	0	12	0	0
Ketoprofen, (R)-	0	55	33	34	0	1	0	2	3.17793	3	1	19	6	0.203183	254.281	1.54277	56.8524	2	476.276	760.143	9.52351	284.934	15	7.66737	2.20599	236.014	9	0	0	0	0	3	0	0	0	2	0	0	0	0	0	2	0	0	0	0	1	0	0
3-{2-Oxo-3-[3-(5,6,7,8-tetrahydro-[1,8]naphthyrindin-2-yl)propyl]imidazolidin-1-yl}-3-(6-methoxypyridin-3-yl)propionic acid	0	115	61	64	0	1	0	9	3.91334	6	2	32	15	0.997703	439.507	1.79464	108.504	4	651.218	1158.69	12.3249	477.219	32	9.20016	3.11442	407.742	5	0	0	0	0	5	0	0	0	2	0	0	0	0	0	2	0	0	0	0	1	0	0
Remoxipride	0	83	45	46	0	1	0	6	3.86172	4	1	22	9	1.52352	371.269	1.71636	51.8355	2	569.234	955.936	10.9061	373.672	18	8.32466	3.31271	302.063	2	0	0	0	0	4	0	0	0	1	0	0	0	0	0	1	0	0	0	1	3	0	0
Ethyl methacrylate	0	28	18	17	0	0	0	3	2.12872	2	0	8	9	1.32503	114.142	1.37553	24.7321	0	315.81	446.295	7.10815	158.732	4	6.06069	1.48479	116.564	0	0	0	0	0	0	0	1	0	1	0	0	0	0	0	2	0	0	0	0	2	0	0
Sibrafiban	0	103	58	59	0	1	0	9	6.08968	7	4	30	21	3.22758	420.46	1.84474	143.885	2	741.205	1220.41	12.2368	470.422	26	9.00952	1.24586	382.916	4	0	0	0	0	2	0	0	0	3	0	0	0	0	1	4	0	0	0	0	2	0	0
Triazolam	0	63	35	38	0	0	0	1	3.25317	3	0	23	3	2.64634	343.21	1.5895	39.6952	4	512.707	848.433	10.1761	325.323	23	8.07146	4.11683	275.331	7	0	0	0	0	7	1	0	0	0	0	0	0	0	1	1	0	0	0	0	1	2	0
Chlorpyrifos	0	49	29	29	0	0	0	3	3.26256	4	0	18	0	2.45672	350.586	1.63848	73.4102	1	494.398	800.916	10.0209	315.474	9	7.82864	5.26832	251.222	1	0	0	0	0	4	0	0	0	0	1	0	0	0	0	0	0	0	1	0	2	3	0
Propranolol valerate ester, (S)-	0	98	54	55	0	1	0	11	4.15375	4	1	25	6	1.57941	343.46	1.77672	40.0462	2	669.018	1102.76	11.5829	421.486	22	8.68976	5.89555	343.575	7	0	0	0	2	1	0	0	0	1	0	0	0	0	0	1	0	0	0	0	3	0	0
6-Chloro-9-(4-methoxy-3,5-dimethylpyridin-2-yl)methyl-9H-purin-2-ylamine (BIIB021)	0	65	37	39	0	0	0	3	3.71702	5	2	22	3	1.50495	318.762	1.62331	83.3146	3	513.907	837.421	10.1731	325.132	20	7.98462	2.28072	266.54	2	0	0	0	2	6	1	0	0	0	0	0	0	0	0	0	0	0	0	0	3	1	0
Sarin 6, (S)-	0	68	37	36	1	1	0	6	2.7996	2	0	14	0	1.69782	240.323	1.6477	53.6719	0	452.4	748.215	9.84434	304.455	6	7.66915	-0.742667	236.178	0	0	0	0	0	0	0	0	0	1	0	0	0	0	0	0	0	0	1	0	6	0	0
Arecoline	0	43	24	24	0	0	1	2	2.49388	3	0	11	12	0.608082	155.194	1.43806	31.5489	1	364.022	539.713	7.92925	197.521	8	6.61215	-0.681227	151.366	0	0	0	0	0	0	0	0	0	1	0	0	0	1	0	2	0	0	0	0	2	0	0
SMART-H	0	71	42	44	0	0	0	6	4.01238	5	0	25	3	2.38801	355.408	1.65713	75.9539	3	602.781	982.955	10.7757	364.787	23	8.3708	3.92814	307.114	8	0	0	0	0	7	0	0	0	1	0	0	0	0	0	1	0	0	0	0	3	0	0
Catechin	0	60	35	37	0	2	0	1	3.65905	6	5	21	0	0.984837	290.268	1.53831	115.788	3	488.829	777.35	9.57903	288.266	23	7.72325	0.800067	241.212	5	0	0	0	0	7	0	0	0	0	0	0	0	0	0	0	0	0	0	0	0	0	0
Simvastatin	0	135	68	70	0	7	2	7	3.92899	5	1	30	18	1.98942	418.566	1.82005	67.1145	3	641.18	1178.32	12.508	491.5	25	9.2714	3.08558	417.287	0	0	0	0	0	0	0	0	0	2	0	0	0	3	0	3	0	0	0	0	5	0	0
Omeprazole	0	76	43	45	0	1	0	5	4.30776	5	1	24	3	2.08731	345.416	1.70881	86.4447	3	602.64	979.136	10.8603	370.54	21	8.30798	2.93387	300.252	4	0	1	0	2	6	0	0	0	1	0	0	0	0	0	0	1	0	0	0	4	0	0
7,12-Dimethylbenz[a]anthracene	0	66	36	39	0	0	0	0	3.22808	0	0	20	0	0.038338	256.341	1.45254	0	4	475.951	765.632	9.35008	274.65	21	7.75803	5.93129	244.486	10	0	0	0	6	2	0	0	0	0	0	0	0	0	0	0	0	0	0	0	2	0	0
1-Methyl-N-{(1S)-1-[5-(2-naphthyl)-1H-imidazol-2-yl]-7-oxooctyl)piperidine-4-carboxamide	0	133	70	73	0	1	0	10	5.16968	4	2	34	12	2.99381	460.611	1.91375	72.8679	4	826.24	1401.48	13.1405	542.469	33	9.49883	4.87187	448.755	8	0	1	0	2	3	0	0	0	2	0	0	0	0	0	2	0	0	0	0	2	0	0
2,4,5,2',4',6'-Hexabromodiphenyl ether	0	37	23	24	0	0	0	2	3.96111	1	0	19	0	0.304695	643.584	1.59457	7.34795	2	524.953	854.402	10.1529	323.838	14	8.04021	10.0734	272.146	4	0	0	0	0	8	0	0	0	0	0	0	0	0	0	0	0	0	0	6	0	0	0
5-Chloro-1,3-benzodioxol-4-amine	0	29	17	18	0	0	0	0	2.3734	2	2	11	3	2.06048	171.581	1.3255	50.1327	2	328.199	473.867	7.3015	167.484	11	6.34195	1.13259	133.557	2	0	0	0	0	4	0	0	0	0	0	0	0	0	0	0	0	0	0	0	0	1	0
1-Naphthylisothiocyanate	0	32	20	21	0	0	0	1	2.82833	1	0	13	0	0.335559	185.245	1.37743	38.7969	2	363.463	544.096	7.97236	199.675	13	6.79286	3.04061	164.118	7	0	0	0	2	1	0	0	0	0	1	1	0	0	1	0	0	0	0	0	0	0	0
Flumatinib	0	127	70	74	0	0	0	7	6.23095	7	2	41	15	3.14689	562.589	1.91742	92.4066	5	852.179	1448.76	13.5211	574.345	38	9.76458	2.54845	487.482	11	0	0	0	0	9	0	0	0	1	0	0	0	0	0	1	0	0	0	0	2	0	3
Muraglitazar	0	114	66	69	0	0	0	12	5.68851	8	1	38	9	3.62957	516.542	1.89707	103.809	4	849.52	1427.32	13.2378	550.535	37	9.61117	6.97474	464.865	13	0	0	1	0	8	0	0	0	2	0	0	0	0	0	2	0	0	0	0	2	0	0
Acolbifene	0	121	65	69	0	1	1	6	5.17846	5	2	34	9	0.474112	457.561	1.85287	68.2779	5	782.254	1316.95	12.7887	513.806	37	9.39512	4.12935	434.215	11	0	0	0	0	7	0	0	0	0	0	0	0	0	0	2	0	0	0	0	1	0	0
Desloratadine	0	79	41	44	0	0	0	0	3.44721	2	1	22	9	2.50132	310.821	1.58509	26.0814	4	529.446	875.771	10.2397	329.401	24	8.13318	3.46749	281.696	6	0	0	0	0	5	0	0	0	0	0	0	0	0	0	2	0	0	0	0	0	1	0
3-Chlorobiphenyl	0	36	22	23	0	0	0	1	2.95197	0	0	13	0	0.753446	188.653	1.40231	0	2	392.307	586.091	8.12459	207.373	13	6.86086	4.56616	169.096	9	0	0	0	0	3	0	0	0	0	0	0	0	0	0	0	0	0	0	0	0	1	0
2,4,6-Trichlorobiphenyl (PCB30)	0	36	22	23	0	0	0	1	3.00767	0	0	15	0	0.75264	257.543	1.44638	0	2	425.654	656.375	8.64465	234.771	13	7.18797	5.96848	194.454	7	0	0	0	0	5	0	0	0	0	0	0	0	0	0	0	0	0	0	0	0	3	0
Juglone	0	31	19	20	0	0	1	0	2.38097	3	1	13	12	2.13214	174.153	1.33326	54.1666	2	340.027	504.489	7.56731	179.901	12	6.55365	-0.344352	147.384	3	0	0	0	0	3	0	0	0	2	0	0	0	2	0	2	0	0	0	0	0	0	0
Menthofuran	0	49	25	26	0	1	0	0	2.378	1	0	11	0	0.303965	150.218	1.40226	11.1115	2	354.129	534.673	7.87811	194.982	10	6.65285	3.96944	154.178	1	0	0	1	0	3	0	0	0	0	0	0	0	0	0	0	0	0	0	0	2	0	0
Azathioprine	0	44	26	28	0	0	0	2	2.91479	6	1	19	3	1.05965	277.263	1.51358	123.683	3	440.093	691.584	9.07041	258.466	18	7.37267	1.78573	209.832	3	0	1	0	2	3	2	0	0	0	0	0	0	0	0	0	0	0	0	0	1	0	0
Bortezomib	0	91	53	54	0	2	0	8	3.62788	6	4	28	15	0.971265	384.237	1.70884	107.213	2	586.7	1035.19	11.5053	415.855	24	8.80128	1.00449	356.974	8	0	0	0	0	2	0	0	0	2	0	0	0	0	0	2	0	0	0	0	2	0	0
UK-469,413 (analog D)	0	119	61	65	0	1	0	5	4.12655	6	2	31	9	1.15417	422.527	1.79027	79.7931	5	693.427	1191.79	12.1433	463.257	33	9.07561	3.59652	391.405	3	0	0	0	2	5	1	0	0	0	0	0	0	0	0	0	0	0	0	0	2	0	0
Clopidogrel	0	68	37	39	0	1	0	4	3.4737	3	0	21	6	1.65296	321.822	1.57744	51.5379	3	536.221	864.028	10.1005	320.504	20	8.04202	4.45823	272.329	6	0	0	0	0	4	0	0	0	1	0	0	0	0	0	1	0	0	0	0	1	1	0
Styrene	0	24	16	16	0	0	0	1	1.99925	0	0	8	6	0.164951	104.149	1.27186	0	1	289.96	407.236	6.69951	141.006	8	5.94051	2.83333	109.766	5	0	0	0	0	1	0	1	0	0	0	0	0	1	0	0	0	0	0	0	0	0	0
4-n-Nonylphenol	0	73	40	40	0	0	0	8	4.83325	1	1	16	0	8.28852	220.35	1.6478	22.1982	1	538.762	831.374	9.85547	305.144	15	7.6776	5.95793	236.96	4	0	0	0	0	2	0	0	0	0	0	0	0	0	0	0	0	0	0	0	1	0	0
Flunisolide	0	130	62	66	0	9	2	2	3.95698	6	2	31	18	1.32691	434.498	1.69165	87.5329	5	604.758	1093.72	11.7759	435.653	28	9.05399	0.843574	388.614	0	0	0	0	0	0	0	0	0	2	0	0	0	3	0	3	0	0	0	0	4	0	1
5-Isopropenyl-2-methyl-1-methylene-2-cyclopropene, (5R)-	0	48	27	27	0	1	1	1	2.2694	0	0	11	18	0.385983	148.245	1.42371	0	1	369.459	567.558	8.13773	208.045	9	6.82013	2.34944	166.103	0	0	0	0	0	0	0	2	0	0	0	0	0	1	0	3	0	0	0	0	2	0	0
Dichloroacetic acid	0	10	8	7	0	0	0	0	1.75835	2	1	6	3	1.71664	128.942	1.25484	40.7019	0	250.233	334.408	6.08058	116.156	2	5.42813	0.856818	83.7432	0	0	0	0	0	0	0	0	0	1	0	0	0	0	0	1	0	0	0	0	0	2	0
Diltiazem	0	99	55	57	0	2	0	7	3.92338	5	0	29	12	1.76045	414.518	1.78267	75.7847	3	690.337	1167.23	11.9475	448.437	25	8.9483	3.65038	375.164	8	0	0	0	0	4	0	0	0	2	0	0	0	0	0	2	0	0	0	0	4	0	0
Lersivirine	0	71	41	42	0	0	0	6	3.73419	3	1	23	0	1.09118	310.35	1.70151	80.556	2	586.149	944.911	10.6892	358.956	20	8.1946	1.55403	288.126	3	0	0	0	0	6	1	0	0	0	0	0	0	0	0	0	0	0	0	0	2	0	0
2-(4-Amino-3-methylphenyl)benzothiazole (5F 203)	0	50	29	31	0	0	0	1	3.67506	1	2	18	3	5.33467	258.314	1.48898	60.0038	3	468.617	727.969	9.09731	260.002	18	7.45535	3.81054	216.972	6	0	0	0	2	5	0	0	0	0	0	0	0	0	0	0	0	0	0	0	1	0	1
7-mono-O-(beta-hydroxyethyl)-rutoside (mono HER)	0	145	80	84	0	10	1	9	4.75034	17	10	46	9	2.29594	654.57	1.94042	268.736	5	818.833	1522.08	14.0285	618.264	48	10.0708	-2.27426	534.799	5	0	0	0	0	7	0	0	0	1	0	0	0	0	0	3	0	0	0	0	1	0	0
Faldaprevir	0	202	106	111	0	5	1	14	5.2925	11	4	57	33	1.43061	869.821	2.12761	190.808	6	1012.31	1968.08	16.2612	830.717	49	11.1482	7.15961	725.462	4	0	0	0	2	6	0	1	0	5	0	0	0	1	0	5	0	0	0	1	6	0	0
3,5-Dinitrobenzamide 2-mustard I	0	83	48	48	0	0	0	8	3.99019	9	2	29	15	2.39756	499.291	1.73907	167.839	1	605.978	1049.96	11.5681	420.41	19	8.7721	2.52609	353.435	2	0	0	0	0	4	2	0	0	3	0	0	1	0	0	1	0	0	0	1	1	0	0
Lansoprazole, (R-)	0	69	39	41	0	1	0	5	4.40552	4	1	25	3	2.62882	369.361	1.66391	76.6644	3	595.855	949.713	10.5895	352.292	21	8.20941	3.35221	289.69	6	0	1	0	2	4	0	0	0	1	0	0	0	0	0	0	1	0	0	0	1	0	3
Morinidazole, (R)-	0	69	37	38	0	1	0	4	3.41057	6	1	19	6	1.03566	270.285	1.58781	84.2236	2	475.272	776.174	9.69639	295.373	17	7.69505	0.8437	238.579	1	0	0	0	0	2	2	0	0	0	0	0	0	0	0	0	0	0	0	0	1	0	0
Tamoxifen	0	100	57	59	0	0	1	8	4.46429	2	0	28	9	2.59995	371.515	1.81188	13.7992	3	701.236	1169.55	12.0784	458.317	27	8.97313	5.01554	378.294	14	0	0	0	0	4	0	0	0	0	0	0	0	0	0	2	0	0	0	0	3	0	0
Linalool, (S)-	0	49	29	28	0	1	0	2	2.76656	1	1	11	12	1.84899	154.249	1.52681	21.7723	0	395.564	607.262	8.62304	233.599	4	6.97858	2.17544	177.951	0	0	0	0	0	0	0	1	0	0	0	0	0	2	0	1	0	0	0	0	3	0	0
Harman	0	43	24	26	0	0	0	0	2.66124	1	1	14	0	3.34092	182.221	1.40161	26.8639	3	377.584	571.901	8.10991	206.624	15	6.85018	3.33176	168.308	6	0	1	0	4	1	0	0	0	0	0	0	0	0	0	0	0	0	0	0	1	0	0
Mechloroethamine	0	33	19	18	0	0	0	2	2.92209	1	0	8	3	0.359079	156.054	1.42532	3.91361	0	333.373	487.483	7.62673	182.737	4	6.38826	0.430217	136.504	0	0	0	0	0	0	0	0	0	0	0	0	0	0	0	0	0	0	0	0	1	2	0
3-{2-Oxo-3-[3-(5,6,7,8-tetrahydro-[1,8]naphthyrindin-2-yl)propyl]imidazolidin-1-yl}-3-(6-methoxypyridin-3-yl)propionic acid	0	115	61	64	0	1	0	9	3.91334	6	2	32	15	0.997703	439.507	1.79464	108.504	4	651.218	1158.69	12.3249	477.219	32	9.20016	3.11442	407.742	5	0	0	0	0	5	0	0	0	2	0	0	0	0	0	2	0	0	0	0	1	0	0
Minoxidil	0	54	30	31	0	0	1	1	2.8339	3	4	15	21	2.27312	209.248	1.47327	84.806	2	405.79	630.21	8.66198	235.713	16	7.13636	1.83816	190.296	0	0	0	0	0	0	0	0	1	0	0	0	0	1	1	3	0	0	0	0	0	0	0
Propargyl-linked antifolate 10, (S)-	0	84	49	51	0	1	0	4	4.11011	4	2	27	3	3.08246	358.436	1.74249	68.9952	3	617.351	1034.04	11.4002	408.297	24	8.63632	3.99634	337.275	8	0	0	0	0	7	0	0	0	0	0	0	0	0	0	0	0	0	0	0	3	0	0
Arzoxifene, O-desmethyl- (DMA)	0	110	60	64	0	0	0	7	5.04404	5	2	33	3	4.40987	461.573	1.82932	88.8332	5	753.646	1271.23	12.49	490.086	37	9.23457	6.62708	412.334	11	0	0	0	2	7	0	0	0	0	0	0	0	0	0	0	0	0	0	0	0	0	0
Buta-1,3-diene monoepoxide	0	19	11	11	0	1	0	1	1.58383	1	0	5	6	2.45989	70.0898	1.22656	14.5167	1	241.54	314.961	5.76966	104.58	5	5.20962	0.584101	74.0317	0	0	0	0	0	0	0	1	0	0	0	0	0	1	0	0	0	0	0	0	0	0	0
RS-8359	0	55	31	33	0	1	0	2	3.81398	3	2	19	3	1.63448	252.271	1.51618	73.1482	3	476.922	741.554	9.2827	270.706	20	7.53874	1.01908	224.334	5	0	0	0	0	5	0	0	0	0	0	0	0	0	0	0	0	0	0	0	0	0	0
Phenytoin	0	54	31	33	0	0	0	2	2.91856	2	2	19	12	2.64676	252.268	1.49155	64.947	3	449.621	711.615	9.20339	266.1	19	7.5358	2.22942	224.071	10	0	0	0	0	2	0	0	0	2	0	0	0	0	0	2	0	0	0	0	0	0	0
Diethyl phthalate	0	50	30	30	0	0	0	6	2.87292	4	0	16	6	0.919555	222.237	1.55573	50.898	1	447.297	694.883	9.17148	264.259	12	7.35313	2.52259	208.169	4	0	0	0	0	2	0	0	0	2	0	0	0	0	0	2	0	0	0	0	2	0	0
Geldanamycin	0	143	80	81	0	6	5	5	3.86947	9	4	40	48	1.03855	560.636	1.89153	141.031	2	707.221	1375.45	13.7187	591.253	26	9.97482	0.739541	519.653	0	0	0	0	0	0	0	0	0	4	0	0	0	5	0	9	0	0	0	0	7	0	0
2-I-aniline	0	21	14	14	0	0	0	0	2.00156	0	2	8	3	2.60768	219.023	1.28963	25.5142	1	303.166	432.02	6.94178	151.388	7	6.11277	2.55208	119.595	4	0	0	0	0	2	0	0	0	0	0	0	0	0	0	0	0	0	0	0	0	0	0
3'-Hydroxyflavanone	0	53	30	32	0	1	0	1	3.28634	3	1	18	3	1.83301	240.254	1.48869	48.2966	3	453.025	705.445	9.01759	255.465	19	7.39075	1.91647	211.38	8	0	0	0	0	4	0	0	0	1	0	0	0	0	0	1	0	0	0	0	0	0	0
Combretastatin A-4, Z-	0	71	43	44	0	0	1	6	3.48821	5	1	23	6	0.524727	316.348	1.66685	57.2158	2	548.631	930.99	10.6312	355.073	20	8.23446	3.61738	292.351	5	0	0	0	0	7	0	0	0	0	0	0	0	2	0	0	0	0	0	0	4	0	0
Equol, (R)-	0	57	32	34	0	1	0	1	3.68048	3	2	18	0	1.3815	242.27	1.513	55.5755	3	461.486	720.32	9.22232	267.196	20	7.49757	2.79614	220.679	7	0	0	0	0	5	0	0	0	0	0	0	0	0	0	0	0	0	0	0	0	0	0
3,3-Difluoropyrrolidin-1-yl{(2S,4S)-4-[4-(pyrimidin-2-yl)piperazin-1-yl]pyrrolidin-2-yl}methanone (PF-00734200)	0	101	50	53	0	2	0	3	4.41157	5	1	26	15	1.21569	366.409	1.68767	63.0661	4	596.553	999.822	11.107	387.563	26	8.54972	0.598448	327.231	3	0	0	0	0	1	0	0	0	1	0	0	0	0	0	1	0	0	0	0	0	0	2
Acetamiprid	0	42	26	26	0	0	0	3	3.18962	2	0	15	6	3.01567	222.674	1.50333	39.5088	1	428.557	659.816	8.83213	245.065	11	7.20341	2.04426	195.71	3	0	0	0	0	2	0	0	0	0	0	0	0	0	1	1	0	0	0	0	2	1	0
Trimethoprim	0	65	39	40	0	0	0	5	3.56413	5	4	21	6	2.79299	290.318	1.60284	98.7357	2	522.298	837.828	10.0581	317.823	19	7.94461	1.98009	262.553	3	0	0	0	0	7	0	0	0	0	0	0	0	0	0	0	0	0	0	0	3	0	0
Testosterone undecanoate	0	169	81	84	0	6	1	11	4.24338	3	0	33	12	2.40793	456.7	1.90155	41.937	4	686.288	1306.74	13.4253	566.234	31	9.73573	5.98523	483.175	0	0	0	0	0	0	0	0	0	2	0	0	0	1	0	3	0	0	0	0	3	0	0
Azimilide	0	113	60	63	0	0	0	8	7.16935	6	0	32	21	6.51891	457.953	1.88472	72.5797	4	805.382	1316.02	12.6073	499.334	31	9.18327	3.18514	405.499	6	0	0	1	0	4	0	0	0	2	0	0	0	1	1	2	0	0	0	0	1	1	0
Nordihydrocapsaicin	0	86	48	48	0	0	0	8	3.13612	3	2	21	6	2.54188	293.401	1.72243	60.9968	1	494.641	874.621	10.8757	371.588	16	8.28675	3.34663	297.956	3	0	0	0	0	3	0	0	0	1	0	0	0	0	0	1	0	0	0	0	3	0	0
Thiabendazole	0	36	21	23	0	0	0	1	3.10863	2	1	14	0	3.01796	201.248	1.39577	62.6302	3	386.525	573.468	8.08092	205.15	16	6.83996	2.84773	167.555	6	0	1	0	2	2	0	0	0	0	0	0	0	0	0	0	0	0	0	0	0	0	0
17-A-Geldanamycin	0	139	78	79	0	6	5	4	4.4409	8	6	39	51	1.79874	545.625	1.87235	164.488	2	728.991	1375.05	13.508	573.237	26	9.87187	-0.449231	503.728	0	0	0	0	0	0	0	0	0	4	0	0	0	5	0	9	0	0	0	0	6	0	0
3,5-Dimethylaniline	0	33	20	20	0	0	0	0	2.15713	0	2	9	3	3.5153	121.18	1.34958	27.339	1	322.514	466.243	7.23379	164.392	7	6.22682	2.10292	126.415	3	0	0	0	0	3	0	0	0	0	0	0	0	0	0	0	0	0	0	0	2	0	0
2,3,4,5,3',5'-Hexachlorobiphenyl (PCB159)	0	36	22	23	0	0	0	1	3.70947	0	0	18	0	0.569876	360.878	1.53198	0	2	486.812	768.98	9.48727	282.769	13	7.66503	8.34851	235.798	4	0	0	0	0	8	0	0	0	0	0	0	0	0	0	0	0	0	0	0	0	6	0
3-(N-Phenylamino)alanine	0	40	25	25	0	1	0	4	2.97681	3	4	13	9	3.73134	180.204	1.46778	78.0117	1	390.779	581.086	8.31746	217.336	12	6.86531	0.481745	169.425	5	0	0	0	0	1	0	0	0	1	0	0	0	0	0	1	0	0	0	0	0	0	0
Lersivirine	0	71	41	42	0	0	0	6	3.73419	3	1	23	0	1.09118	310.35	1.70151	80.556	2	586.149	944.911	10.6892	358.956	20	8.1946	1.55403	288.126	3	0	0	0	0	6	1	0	0	0	0	0	0	0	0	0	0	0	0	0	2	0	0
Bortezomib	0	91	53	54	0	2	0	8	3.62788	6	4	28	15	0.971265	384.237	1.70884	107.213	2	586.7	1035.19	11.5053	415.855	24	8.80128	1.00449	356.974	8	0	0	0	0	2	0	0	0	2	0	0	0	0	0	2	0	0	0	0	2	0	0
17-Alpha-ethynyl-2-fluoroestradiol	0	88	43	46	0	5	0	1	3.75635	2	2	22	0	3.4254	300.367	1.57968	41.8224	4	525.319	867.556	10.1842	325.842	24	8.10296	3.25807	278.567	2	0	0	0	0	4	0	0	0	0	0	0	0	0	0	0	0	0	0	0	0	0	1
Naveglitazar	0	98	57	59	0	1	0	12	3.76793	6	1	31	3	2.081	422.47	1.77013	74.6858	3	585.379	1081.81	12.0185	453.785	31	9.03333	4.34334	385.96	13	0	0	0	0	5	0	0	0	1	0	0	0	0	0	1	0	0	0	0	1	0	0
Myosmine	0	38	21	22	0	0	0	1	2.49764	2	0	11	3	0.233441	146.189	1.35439	22.1771	2	346.356	506.326	7.51609	177.473	12	6.45833	1.08659	141.046	4	0	0	0	0	1	0	0	0	0	0	0	0	0	1	1	0	0	0	0	0	0	0
Cocaine	0	83	43	45	0	4	0	5	3.1973	5	0	22	9	1.40338	303.353	1.61251	50.5532	3	517.74	861.665	10.3248	334.901	20	8.13078	2.08318	281.446	5	0	0	0	0	1	0	0	0	2	0	0	0	0	0	2	0	0	0	0	2	0	0
MGS0039 nBu ester	0	96	50	52	0	5	3	9	4.49372	6	3	28	9	0.590059	434.286	1.76362	91.6675	3	638.815	1085.39	11.6941	429.621	24	8.80572	3.79778	357.514	3	0	0	0	0	3	0	0	0	2	0	0	0	0	0	2	0	0	0	0	1	2	1
Apixaban	0	110	59	63	0	0	0	5	5.1677	5	2	34	18	1.77168	459.497	1.79161	103.33	5	736.592	1235.25	12.2911	474.604	34	9.18267	1.32541	405.42	8	0	0	0	0	7	1	0	0	3	0	0	0	0	0	3	0	0	0	0	1	0	0
Adonifoline	0	104	49	53	0	6	1	0	3.16644	8	1	26	15	0.235779	365.378	1.63032	97.0074	5	525.376	933.241	10.7602	363.739	26	8.42721	-0.484133	313.365	0	0	0	0	0	0	0	0	0	2	0	0	0	1	0	3	0	0	0	0	2	0	0
Benzene	0	18	12	12	0	0	0	0	1.50655	0	0	6	0	0	78.1118	1.18788	0	1	238.87	320.561	5.92667	110.35	6	5.43781	2.14738	84.192	6	0	0	0	0	0	0	0	0	0	0	0	0	0	0	0	0	0	0	0	0	0	0
Andrographolide	0	109	55	57	0	6	1	3	4.07383	5	3	25	15	1.16926	350.449	1.63993	87.4197	3	564.986	977.927	11.0492	383.539	24	8.62814	0.975685	336.318	0	0	0	0	0	0	0	1	0	1	0	0	0	1	0	3	0	0	0	0	2	0	0
Proluciferin acetale 15	0	85	46	48	0	1	0	8	5.22181	5	1	26	3	1.09015	524.29	1.79792	106.601	3	684.168	1137.64	11.8179	438.762	26	8.81362	5.07794	358.477	3	0	0	0	2	2	0	0	0	0	0	0	0	0	1	1	0	0	0	2	0	0	0
Zoniporide analogus compound 11	0	78	43	46	0	0	1	4	3.8082	4	4	25	12	2.77905	334.375	1.66281	99.4623	4	554.744	918.555	10.6984	359.575	26	8.29656	1.29697	299.014	6	0	0	0	2	4	1	0	1	1	0	0	0	0	0	2	0	0	0	0	1	0	0
NVP-TAE684	0	156	82	86	0	0	0	9	5.03966	7	2	42	15	4.56476	614.202	1.98931	103.183	5	803.098	1515.5	14.2688	639.627	39	10.1167	3.92677	542.141	8	0	0	0	0	8	0	0	0	2	0	0	1	0	0	0	0	0	0	0	4	1	0
Clopidogrel	0	68	37	39	0	1	0	4	3.4737	3	0	21	6	1.65296	321.822	1.57744	51.5379	3	536.221	864.028	10.1005	320.504	20	8.04202	4.45823	272.329	6	0	0	0	0	4	0	0	0	1	0	0	0	0	0	1	0	0	0	0	1	1	0
Alosetron	0	76	40	43	0	0	0	2	3.69898	2	1	22	6	0.737494	294.351	1.61575	50.9786	4	538.567	867.915	10.1834	325.79	22	8.01137	3.79466	269.227	5	0	0	0	2	4	1	0	0	1	0	0	0	0	0	1	0	0	0	0	2	0	0
Bisphenol B	0	62	36	37	0	0	0	3	3.20105	2	2	18	0	2.68231	242.313	1.52472	44.6874	2	457.75	739.205	9.4894	282.896	17	7.68498	3.98583	237.644	8	0	0	0	0	4	0	0	0	0	0	0	0	0	0	0	0	0	0	0	2	0	0
2-Cyclopentene-1-one	0	21	12	12	0	0	1	0	1.57964	1	0	6	9	2.24847	82.1005	1.20381	17.9218	1	241.127	322.106	5.90214	109.438	5	5.37936	0.329215	81.506	0	0	0	0	0	0	0	0	0	1	0	0	0	2	0	1	0	0	0	0	0	0	0
Lidocaine	0	69	39	39	0	0	0	5	3.07811	2	1	17	9	1.702	234.337	1.61677	29.5317	1	463.713	763.819	9.83915	304.134	12	7.73808	2.85108	242.604	3	0	0	0	0	3	0	0	0	1	0	0	0	0	0	1	0	0	0	0	4	0	0
GSK977779	0	98	53	56	0	0	0	9	5.84809	7	1	31	12	1.08578	443.887	1.82862	112.54	4	755.1	1226.78	12.1187	461.381	30	8.96175	4.34369	376.858	4	0	0	1	0	6	0	0	0	2	0	0	0	0	0	2	0	0	0	0	1	1	0
Alprazolam	0	63	35	38	0	0	0	1	3.38474	3	0	22	3	2.68301	308.765	1.53516	39.1361	4	514.518	833.889	9.80449	301.995	23	7.91313	3.74955	259.444	8	0	0	0	0	6	1	0	0	0	0	0	0	0	1	1	0	0	0	0	1	1	0
4-Nitrophenol (p-Nitrophenol)	0	22	15	15	0	0	0	0	2.30539	3	1	10	3	0.368086	139.109	1.27735	64.1042	1	293.384	415.412	6.7815	144.478	8	6.00027	2.17794	113.113	4	0	0	0	0	2	1	0	0	0	0	0	0	0	0	0	0	0	0	0	0	0	0
Geranyl nitrile, (Z)-	0	43	26	25	0	0	1	3	2.72153	0	0	11	12	1.94524	149.233	1.50148	18.6362	0	386.141	587.659	8.34222	218.632	6	6.80803	1.6606	165.22	0	0	0	0	0	0	0	0	0	0	0	0	0	2	0	2	0	0	0	0	3	0	0
Itraconazole, (2R,4S,2'S)-	0	165	87	93	0	3	1	11	5.94886	7	0	49	18	0.953596	705.633	1.99664	98.1971	7	913.461	1707.17	14.7904	687.24	50	10.4672	7.07914	600.465	13	0	0	0	0	7	1	0	0	1	0	0	0	1	1	1	0	0	0	0	2	2	0
Propranolol (R), 2-methyl-n-valeryl ester, (R)-	0	104	57	58	0	2	0	9	3.86571	4	1	26	6	2.33362	357.486	1.78061	45.4362	2	625.439	1081.64	11.7811	436.033	20	8.82877	5.34832	360.329	7	0	0	0	2	1	0	0	0	1	0	0	0	0	0	1	0	0	0	0	4	0	0
Sarpogrelate	0	109	62	63	0	1	0	14	3.88062	7	1	31	9	1.67822	429.506	1.85925	82.6825	2	650.432	1176.51	12.5515	494.927	27	9.20505	3.60644	408.392	8	0	0	0	0	4	0	0	0	2	0	0	0	0	0	2	0	0	0	0	3	0	0
Difluprednate	0	141	70	73	0	8	2	8	4.21345	7	1	36	24	0.66074	508.551	1.76699	91.2513	4	658.005	1219.49	12.6754	504.749	29	9.53554	1.32962	453.977	0	0	0	0	0	0	0	0	0	4	0	0	0	3	0	5	0	0	0	0	4	0	2
2-(3,4-Dihydro-1(2H)-quinolinyl)-N-(4-ethoxy-phenyl)acetamide	0	82	45	47	0	0	0	5	4.19032	2	1	23	9	1.82377	310.39	1.65305	39.3498	3	590.361	954.403	10.6448	355.981	23	8.27935	4.59371	297.158	8	0	0	0	0	4	0	0	0	1	0	0	0	0	0	1	0	0	0	0	1	0	0
(4beta 6)-Linked procyanidin dimer B7 (C), (R)-	0	120	68	73	0	5	0	3	5.35634	12	10	42	0	0.26489	578.52	1.82844	221.074	6	809.456	1403.56	13.0216	532.696	47	9.62996	1.08789	467.597	9	0	0	0	0	15	0	0	0	0	0	0	0	0	0	0	0	0	0	0	0	0	0
X06_008 Compound 1	0	86	47	50	0	0	2	5	3.66938	8	0	27	6	0.875406	368.393	1.72818	98.3732	4	586.182	992.575	11.1696	391.945	25	8.49657	1.79371	321.166	2	0	0	1	0	6	2	0	0	0	0	0	0	1	2	1	0	0	0	0	5	0	0
GR87442	0	76	40	43	0	0	0	2	3.64025	2	1	23	6	1.54595	312.341	1.60734	48.8494	4	527.873	859.245	10.2348	329.083	22	8.07279	2.73547	275.468	4	0	1	0	2	5	1	0	0	1	0	0	0	0	0	1	0	0	0	0	2	0	1
p-Nitrobenzoate Me ester	0	31	20	20	0	0	0	2	2.94167	4	0	13	6	1.46116	181.145	1.39199	65.7582	1	353.501	523.668	7.80403	191.332	9	6.61456	2.41964	151.531	4	0	0	0	0	2	1	0	0	1	0	0	0	0	0	1	0	0	0	0	1	0	0
Fosfluconazole	0	67	39	41	0	0	0	3	3.35343	8	2	26	0	2.14852	386.251	1.62393	122.467	3	508.756	867.096	10.5078	346.875	21	8.24571	-1.02884	293.551	7	0	0	0	0	3	2	0	0	1	0	0	0	0	0	0	0	0	1	0	0	0	2
Cinobufagin	0	142	66	71	0	10	3	3	4.2581	6	1	32	18	2.00115	442.545	1.70916	82.0854	6	643.529	1159.66	12.0084	453.026	32	9.18533	2.2688	405.773	0	0	0	0	0	0	0	0	0	2	0	0	0	3	0	3	0	0	0	0	3	0	0
Efavirenz	0	57	30	32	0	1	0	2	3.28234	2	1	21	6	3.95267	315.675	1.57785	41.0065	3	507.535	797.661	9.63415	291.593	17	7.66973	4.10709	236.232	3	0	0	0	0	3	0	0	0	1	0	0	0	0	0	1	0	0	0	0	0	1	3
Proluciferin acetale 8, (S)-	0	85	47	50	0	2	0	7	5.07091	5	1	27	3	1.57464	400.514	1.74556	106.967	4	643.608	1070.45	11.503	415.692	29	8.7065	4.13188	345.564	8	0	0	0	2	3	0	0	0	0	0	0	0	0	1	1	0	0	0	0	1	0	0
Paeonol	0	35	22	22	0	0	0	2	2.60063	3	1	12	3	2.15574	166.174	1.38347	43.6468	1	370.481	550.602	7.73791	188.103	9	6.57868	1.33485	149.079	3	0	0	0	0	3	0	0	0	1	0	0	0	0	0	1	0	0	0	0	2	0	0
3-Octene-2-one	0	39	23	22	0	0	1	4	2.6333	1	0	9	9	4.02119	126.196	1.47807	17.9218	0	348.407	510.733	7.9094	196.533	5	6.50573	2.12755	144.174	0	0	0	0	0	0	0	0	0	1	0	0	0	2	0	1	0	0	0	0	2	0	0
GSK977779	0	98	53	56	0	0	0	9	5.84809	7	1	31	12	1.08578	443.887	1.82862	112.54	4	755.1	1226.78	12.1187	461.381	30	8.96175	4.34369	376.858	4	0	0	1	0	6	0	0	0	2	0	0	0	0	0	2	0	0	0	0	1	1	0
Disulfoton	0	58	33	32	0	0	0	9	3.48054	2	0	14	0	1.16404	274.404	1.71171	100.106	0	504.977	802.148	10.0773	319.035	9	7.70245	3.5616	239.269	0	0	0	0	0	0	0	0	0	0	1	0	0	0	0	0	0	0	1	0	3	0	0
Arzoxifene, 4'-fluoro-desmethoxy- (F-DMA)	0	109	59	63	0	0	0	7	4.40233	4	1	33	3	4.23409	463.564	1.8092	66.2214	5	678.178	1208.45	12.3714	480.826	36	9.19763	7.27014	407.406	11	0	0	0	2	7	0	0	0	0	0	0	0	0	0	0	0	0	0	0	0	0	1
Sila-Haloperidol	0	91	49	51	0	0	0	6	5.37095	3	1	26	6	1.02587	391.939	1.73691	40.1493	3	661.088	1094.65	11.5126	416.388	25	8.73544	4.22916	349.022	8	0	0	0	0	4	0	0	0	1	0	0	0	0	0	1	0	0	0	0	0	1	1
Metoclopramide	0	73	42	42	0	0	0	7	4.00839	3	3	20	12	0.179771	299.796	1.6598	69.0519	1	543.439	880.151	10.4048	340.109	15	8.0762	1.80855	275.816	2	0	0	0	0	4	0	0	0	1	0	0	0	0	0	1	0	0	0	0	3	1	0
Vilanterol	0	116	65	66	0	1	0	16	8.38086	6	4	32	3	4.44758	486.429	1.95639	97.9498	2	851.72	1408.8	13.1705	544.946	31	9.41616	4.42195	437.14	6	0	0	0	0	6	0	0	0	0	0	0	0	0	0	0	0	0	0	0	0	2	0
DiMebisphenol A	0	68	39	40	0	0	0	2	3.34597	2	2	19	0	2.17078	256.34	1.58262	42.8351	2	498.598	810.293	9.83448	303.846	16	7.81742	4.62269	250.144	6	0	0	0	0	6	0	0	0	0	0	0	0	0	0	0	0	0	0	0	4	0	0
Ondansetron	0	79	41	44	0	1	0	2	3.61941	2	0	22	3	1.60575	293.363	1.62602	34.1782	4	520.358	855.296	10.315	334.265	22	8.08924	2.545	277.154	6	0	0	0	2	3	2	0	0	1	0	0	0	0	0	1	0	0	0	0	2	0	0
Mirabegron	0	90	52	54	0	1	0	9	5.89189	4	5	28	12	1.42565	396.506	1.79809	120.078	3	718.436	1152.95	11.8452	440.794	29	8.83358	2.28161	360.919	10	0	0	0	0	5	0	0	0	1	0	0	0	0	0	1	0	0	0	0	0	0	0
Laquinimod	0	73	42	44	0	0	1	3	3.70901	3	1	25	18	1.05319	356.803	1.60799	48.8266	3	553.761	925.935	10.5457	349.382	22	8.31636	2.66871	301.161	8	0	0	0	0	4	0	0	0	2	0	0	0	0	0	4	0	0	0	0	2	1	0
Ketamine, (R)-	0	60	32	33	0	1	0	2	2.5583	2	1	16	6	2.09228	237.725	1.46172	29.8311	2	420.775	680.513	8.98318	253.519	14	7.43015	3.33156	214.779	4	0	0	0	0	2	0	0	0	1	0	0	0	0	0	1	0	0	0	0	1	1	0
Lersivirine	0	71	41	42	0	0	0	6	3.73419	3	1	23	0	1.09118	310.35	1.70151	80.556	2	586.149	944.911	10.6892	358.956	20	8.1946	1.55403	288.126	3	0	0	0	0	6	1	0	0	0	0	0	0	0	0	0	0	0	0	0	2	0	0
Mirodenafil	0	141	74	77	0	0	0	11	4.99477	8	2	37	15	3.39313	531.667	1.96729	116.601	4	840.305	1472.08	13.6309	583.71	34	9.71829	2.7956	480.583	4	0	0	0	0	6	1	0	0	3	0	0	1	0	1	2	0	0	0	0	3	0	0
Tibolone	0	108	51	54	0	6	1	1	3.59918	2	1	23	9	1.13109	312.446	1.60417	38.1928	4	534.956	921.625	10.6672	357.479	23	8.42219	2.00318	312.805	0	0	0	0	0	0	0	0	0	1	0	0	0	0	0	3	0	0	0	0	2	0	0
Phenyl methyl-oxazoles 02	0	68	40	42	0	0	0	6	3.2419	3	2	27	9	2.22704	428.672	1.65853	69.8136	3	535.756	936.576	10.9963	379.878	23	8.53858	4.77645	325.953	6	0	0	1	0	9	0	0	0	1	0	0	0	0	0	1	0	0	0	0	1	3	1
2-Amino-1-methyl-6-phenylimidazo[4,5-b]pyridine (PhIP)	0	50	29	31	0	0	0	1	3.3371	2	2	17	3	3.95761	224.261	1.49296	53.5785	3	441.199	680.138	8.92681	250.347	18	7.30587	2.1924	204.181	7	0	0	0	2	3	1	0	0	0	0	0	0	0	0	0	0	0	0	0	1	0	0
Rosiglitazone	0	78	44	46	0	1	0	7	4.29421	4	1	25	12	2.28613	357.427	1.68721	95.7898	3	591.251	986.492	10.9168	374.403	24	8.40447	2.41128	310.835	8	0	0	0	0	3	0	0	0	2	0	0	0	0	0	2	0	0	0	0	1	0	0
Sulconazole, (R)-	0	68	39	41	0	1	0	6	3.41428	1	0	24	0	4.0265	397.749	1.69625	34.4561	3	527.097	929.565	11.0191	381.457	23	8.46064	4.77723	317.109	10	0	0	0	0	5	1	0	0	0	0	0	0	0	0	0	0	0	0	0	0	3	0
Carbamazepine	0	51	30	32	0	0	1	1	2.80059	1	2	18	15	3.1436	236.269	1.46501	44.1107	3	438.026	690.872	9.0035	254.667	19	7.4386	2.34162	215.513	8	0	0	0	0	4	0	0	0	1	0	0	0	2	0	1	0	0	0	0	0	0	0
Chlorpyrifos-oxon	0	49	29	29	0	0	0	6	3.27036	5	0	18	0	2.85051	334.521	1.63631	63.3183	1	496.081	794.641	9.863	305.61	12	7.71038	4.19181	240.008	1	0	0	0	0	4	0	0	0	1	0	0	0	0	0	0	0	0	1	0	2	3	0
3-Methoxyphenylpropyl amide No 2O	0	94	54	55	0	0	0	10	4.06868	5	1	27	6	1.61195	373.443	1.78581	63.507	2	617.452	1060.71	11.7252	431.904	23	8.77408	3.85567	353.674	6	0	0	0	0	6	0	0	0	1	0	0	0	0	0	1	0	0	0	0	4	0	0
Bupropion, (R)-	0	60	34	34	0	1	0	3	2.99323	2	1	16	6	2.0482	239.741	1.54914	30.1843	1	448.395	728.664	9.43412	279.61	9	7.57976	3.7461	228.016	4	0	0	0	0	2	0	0	0	1	0	0	0	0	0	1	0	0	0	0	4	1	0
Phenyl methyl-oxazoles 10	0	38	23	24	0	0	0	1	2.703	2	2	13	3	1.62987	174.199	1.41636	51.1699	2	377.548	564.608	8.03276	202.712	13	6.74961	2.15004	161.003	5	0	0	1	0	4	0	0	0	0	0	0	0	0	0	0	0	0	0	0	1	0	0
Procinostat (SB939) (E)-	0	101	56	57	0	0	1	10	4.91199	4	2	26	15	3.82123	358.478	1.82841	73.8358	2	648.222	1086.98	11.8894	444.085	23	8.79268	3.08102	355.929	3	0	0	0	2	2	1	0	0	1	0	0	0	2	0	1	0	0	0	0	3	0	0
(S)-25	0	79	45	49	0	1	0	3	3.88722	4	2	29	6	0.911755	381.405	1.67313	69.3082	5	610.27	1015.55	11.0849	386.026	32	8.56977	2.58669	329.539	14	0	0	0	0	7	0	0	0	0	0	0	0	0	1	1	0	0	0	0	0	0	1
Trazodone	0	91	48	51	0	0	2	5	4.80263	3	0	26	12	2.20385	371.864	1.72425	44.1918	4	625.403	1038.99	11.2501	397.613	27	8.56751	5.01692	329.278	4	0	0	0	0	2	0	0	0	1	0	0	0	4	1	2	0	0	0	0	0	1	0
Quinoline 3-carboxamide ABR-215031	0	67	39	41	0	0	1	2	3.82573	3	1	24	18	0.931069	342.776	1.5466	47.1181	3	543.125	883.9	10.1389	322.945	21	8.15267	2.15907	283.725	8	0	0	0	0	4	0	0	0	2	0	0	0	0	0	4	0	0	0	0	2	1	0
Arzoxifene, desmethoxy- (H-DMA)	0	109	59	63	0	0	0	7	4.56165	4	1	32	3	3.40686	445.573	1.7624	67.4986	5	662.78	1175.31	12.1566	464.271	36	9.1571	6.76096	402.043	12	0	0	0	2	6	0	0	0	0	0	0	0	0	0	0	0	0	0	0	0	0	0
Haloperidol	0	91	49	51	0	0	0	6	5.66392	3	1	26	6	0.638995	375.864	1.71353	37.9529	3	647.035	1059.31	11.2611	398.396	25	8.60273	3.77642	333.356	8	0	0	0	0	4	0	0	0	1	0	0	0	0	0	1	0	0	0	0	0	1	1
Famciclovir	0	74	42	43	0	0	0	6	3.69506	7	2	23	9	1.05326	321.332	1.69649	109.812	2	547.38	898.15	10.6341	355.261	17	8.16437	1.1801	284.949	2	0	0	0	2	1	1	0	0	2	0	0	0	0	0	2	0	0	0	0	2	0	0
Casopitant	0	150	78	81	0	3	0	6	5.03741	3	0	43	18	2.70793	616.613	1.95729	46.0858	4	787.628	1475.35	13.9449	610.918	31	9.96756	6.10707	518.52	6	0	0	0	0	6	0	0	0	2	0	0	0	0	0	2	0	0	0	0	4	0	7
2,3,4,2',4',5'-Hexachlorobiphenyl (CB138)	0	36	22	23	0	0	0	1	3.63697	0	0	18	0	0.503536	360.878	1.5113	0	2	482.477	764.614	9.40954	278.155	13	7.65407	8.21822	234.788	4	0	0	0	0	8	0	0	0	0	0	0	0	0	0	0	0	0	0	0	0	6	0
Glycolic acid	0	11	9	8	0	0	0	1	1.50259	3	2	5	3	1.50521	76.0514	1.20398	61.513	0	217.99	277.325	5.45258	93.4014	3	4.96927	-0.791918	64.2506	0	0	0	0	0	0	0	0	0	1	0	0	0	0	0	1	0	0	0	0	0	0	0
Sarin,(R)-	0	31	18	17	0	1	0	2	1.92641	2	0	8	0	1.2237	140.093	1.42772	35.57	0	311.202	449.18	7.33826	169.175	2	6.14146	2.88503	121.287	0	0	0	0	0	0	0	0	0	1	0	0	0	0	0	0	0	0	1	0	3	0	1
Morinidazole, (S)-	0	69	37	38	0	1	0	4	3.43171	6	1	19	6	1.33216	270.285	1.58658	88.2726	2	477.199	770.633	9.7444	298.305	17	7.73613	0.77625	242.42	1	0	0	0	0	2	2	0	0	0	0	0	0	0	0	0	0	0	0	0	1	0	0
Canrenone	0	115	53	57	0	6	2	0	3.87509	3	0	25	18	1.06361	340.456	1.61096	44.2669	5	544.534	948.646	10.858	370.379	25	8.55471	2.48604	327.805	0	0	0	0	0	0	0	0	0	2	0	0	0	3	0	3	0	0	0	0	2	0	0
Canagliflozin	0	102	56	59	0	5	0	5	4.30943	5	4	31	0	5.00119	444.516	1.77865	113.442	4	659.993	1157.29	12.0756	458.105	32	9.05445	3.38586	388.673	9	0	0	0	0	7	0	0	0	0	0	0	0	0	0	0	0	0	0	0	1	0	1
Combretastatin A-1	0	72	44	45	0	0	1	6	3.73418	6	2	24	6	1.09381	332.348	1.66672	75.4295	2	590.581	960.754	10.7095	360.317	21	8.29538	3.533	298.887	4	0	0	0	0	8	0	0	0	0	0	0	0	2	0	0	0	0	0	0	4	0	0
Nicotine, (S)-	0	49	26	27	0	1	0	1	2.47104	2	0	12	3	0.919227	162.232	1.4371	13.6045	2	361.884	552.289	8.18745	210.595	12	6.82977	1.46759	166.808	4	0	0	0	0	1	0	0	0	0	0	0	0	0	0	0	0	0	0	0	1	0	0
Phenprocoumon, (S)-	0	65	37	39	0	1	1	0	3.29652	3	1	21	9	1.3222	280.318	1.54782	44.1537	3	516.738	828.826	9.82099	303.012	18	7.89396	3.52181	257.563	9	0	0	0	0	3	0	0	0	1	0	0	0	0	0	3	0	0	0	0	1	0	0
Chlorpyrifos-oxon	0	49	29	29	0	0	0	6	3.27036	5	0	18	0	2.85051	334.521	1.63631	63.3183	1	496.081	794.641	9.863	305.61	12	7.71038	4.19181	240.008	1	0	0	0	0	4	0	0	0	1	0	0	0	0	0	0	0	0	1	0	2	3	0
Tibolone	0	108	51	54	0	6	1	1	3.59918	2	1	23	9	1.13109	312.446	1.60417	38.1928	4	534.956	921.625	10.6672	357.479	23	8.42219	2.00318	312.805	0	0	0	0	0	0	0	0	0	1	0	0	0	0	0	3	0	0	0	0	2	0	0
Norketamine, (R)-	0	54	29	30	0	1	0	1	2.5319	2	2	15	6	2.17711	223.699	1.45473	41.703	2	395.229	632.591	8.7101	238.339	14	7.22158	1.96064	197.195	4	0	0	0	0	2	0	0	0	1	0	0	0	0	0	1	0	0	0	0	0	1	0
Loratadine	0	95	50	53	0	0	0	2	4.1128	3	0	27	12	2.00537	382.883	1.71082	38.7379	4	631.347	1064.94	11.3438	404.267	27	8.67276	5.3854	341.563	6	0	0	0	0	5	0	0	0	1	0	0	0	0	0	3	0	0	0	0	1	1	0
Daidzein	0	48	29	31	0	0	1	1	3.71951	4	2	19	9	0.836089	254.238	1.50197	74.0325	3	467.542	727.388	9.16933	264.135	20	7.48182	1.51742	219.291	7	0	0	0	0	5	0	0	0	1	0	0	0	1	0	2	0	0	0	0	0	0	0
Aripiprazole	0	109	57	60	0	0	0	7	6.96685	3	1	30	12	3.52554	448.385	1.82965	50.5798	4	750.355	1240.31	12.3109	476.133	30	9.10133	5.55052	394.742	6	0	0	0	0	6	0	0	0	1	0	0	0	0	0	1	0	0	0	0	0	2	0
2,2-Diphenylpropane	0	54	31	32	0	0	0	2	2.75323	0	0	15	0	0.006679	196.288	1.47578	0	2	422.386	661.482	8.84774	245.932	14	7.28318	4.68524	202.284	10	0	0	0	0	2	0	0	0	0	0	0	0	0	0	0	0	0	0	0	2	0	0
Desloratadine	0	79	41	44	0	0	0	0	3.44721	2	1	22	9	2.50132	310.821	1.58509	26.0814	4	529.446	875.771	10.2397	329.401	24	8.13318	3.46749	281.696	6	0	0	0	0	5	0	0	0	0	0	0	0	0	0	2	0	0	0	0	0	1	0
Zoniporide analogus compound 03	0	65	35	38	0	0	0	3	3.23433	3	2	21	6	2.28406	278.309	1.56414	69.5224	4	491.748	796.167	9.78091	300.544	23	7.82062	1.16982	250.451	7	0	0	0	2	3	1	0	0	1	0	0	0	0	0	1	0	0	0	0	0	0	0
D13_036 Compound 1	0	112	57	62	0	0	1	5	5.5844	5	0	32	15	1.44912	447.556	1.80341	91.5417	6	733.188	1224.61	12.1793	466.012	36	9.06936	4.38511	390.597	7	0	0	0	0	4	2	0	0	1	0	0	0	2	0	1	0	0	0	0	0	0	0
Ethacrynic acid	0	50	31	31	0	0	0	6	3.25599	4	1	19	12	1.42264	303.138	1.56467	64.9639	1	468.041	753.512	9.66682	293.574	14	7.72809	2.41188	241.666	2	0	0	0	0	4	0	1	0	2	0	0	0	0	0	3	0	0	0	0	1	2	0
7-Hydroxy coumarin	0	29	18	19	0	0	1	0	2.46892	3	1	12	9	2.64245	162.142	1.30828	50.3355	2	325.611	474.06	7.30542	167.664	12	6.38697	0.75413	136.422	3	0	0	0	0	3	0	0	0	1	0	0	0	2	0	1	0	0	0	0	0	0	0
Axitinib	0	78	46	49	0	0	1	5	4.76146	3	2	28	12	1.3902	386.47	1.71588	89.3772	4	634.274	1048.48	11.3718	406.261	29	8.6813	4.07468	342.572	11	0	1	0	2	5	0	0	0	1	0	0	0	2	0	1	0	0	0	0	1	0	0
Dasatinib analog1698	0	101	56	59	0	0	0	7	5.79408	6	3	33	15	3.99407	491.969	1.80845	118.213	4	751.456	1258.06	12.3639	480.246	32	9.19399	3.19367	406.921	5	0	0	0	0	8	0	0	0	1	0	0	0	0	0	1	0	0	0	0	1	1	1
GSK977779	0	98	53	56	0	0	0	9	5.84809	7	1	31	12	1.08578	443.887	1.82862	112.54	4	755.1	1226.78	12.1187	461.381	30	8.96175	4.34369	376.858	4	0	0	1	0	6	0	0	0	2	0	0	0	0	0	2	0	0	0	0	1	1	0
Casopitant	0	150	78	81	0	3	0	6	5.03741	3	0	43	18	2.70793	616.613	1.95729	46.0858	4	787.628	1475.35	13.9449	610.918	31	9.96756	6.10707	518.52	6	0	0	0	0	6	0	0	0	2	0	0	0	0	0	2	0	0	0	0	4	0	7
Propranolol (S), cyclopropanoyl ester	0	92	49	51	0	1	0	9	3.96743	4	1	24	6	2.32981	327.417	1.70238	39.7585	3	611.63	1013.57	11.0461	383.326	23	8.46605	4.7719	317.717	7	0	0	0	2	1	0	0	0	1	0	0	0	0	0	1	0	0	0	0	2	0	0
Protocatechuic acid	0	24	17	17	0	0	0	1	2.43412	4	3	11	3	1.09292	154.12	1.33809	81.9449	1	320.023	460.5	7.23545	164.468	10	6.25494	0.379388	128.135	3	0	0	0	0	3	0	0	0	1	0	0	0	0	0	1	0	0	0	0	0	0	0
4-Amino-1-((4-((3-methoxyphenyl)amino)pyrrolo[2,1-f] [1,2,4]triazin-5-yl)methyl)-3-piperidinol, (3R,4R)- (BMS-690514)	0	94	51	54	0	2	0	5	3.67307	6	4	27	15	1.17425	368.433	1.69828	92.5185	4	583.327	1003.41	11.2043	394.382	29	8.59764	-0.205862	332.764	6	0	0	0	0	4	1	0	0	0	0	0	0	1	2	1	0	0	0	0	1	0	0
Soman 14, (Sp,R)-	0	56	31	30	0	2	0	4	2.61896	2	0	12	0	2.59706	210.274	1.58942	55.9317	0	409.934	659.497	9.19037	265.348	4	7.28977	2.8921	202.834	0	0	0	0	0	0	0	0	0	1	0	0	0	0	0	0	0	0	1	0	6	0	0
MGS0039 cHexMe ester	0	114	57	60	0	5	3	8	4.44873	6	3	31	9	2.04699	474.35	1.80674	92.1492	4	679.549	1190.21	12.2268	469.65	29	9.09628	4.23183	394.086	3	0	0	0	0	3	0	0	0	2	0	0	0	0	0	2	0	0	0	0	0	2	1
Diosbulbin B	0	100	45	50	0	8	0	1	3.33053	6	0	25	6	2.65321	344.359	1.545	74.9132	6	498.679	859.67	10.2446	329.717	27	8.24198	3.57787	293.152	3	0	0	1	0	1	0	0	0	2	0	0	0	0	0	2	0	0	0	0	1	0	0
Paliperidone	0	115	58	62	0	1	1	4	5.75665	6	1	31	18	3.08069	426.484	1.80649	78.6722	5	698.327	1179.27	12.093	459.43	32	8.99741	2.21807	381.374	3	0	0	1	2	2	0	0	0	1	0	0	0	0	1	4	0	0	0	0	1	0	1
2-(Alkylthio)-1,3,4-thiadiazole_3B	0	33	20	21	0	0	0	1	2.78333	1	2	12	3	4.15757	196.293	1.41264	83.5169	2	382.573	562.205	8.0307	202.608	12	6.75676	2.29295	161.515	3	0	0	0	2	2	0	0	0	0	0	0	0	0	0	0	0	0	0	0	1	0	0
Propranolol (R), cyclohexanoyl ester	0	110	58	60	0	1	0	9	4.25634	4	1	27	6	1.61083	369.497	1.76184	45.0031	3	652.088	1113.1	11.7297	432.239	26	8.83697	5.62945	361.334	7	0	0	0	2	1	0	0	0	1	0	0	0	0	0	1	0	0	0	0	2	0	0
Almorexant	0	125	68	71	0	2	0	8	4.97462	4	1	37	9	2.80917	512.563	1.89186	51.1933	4	822.288	1406.23	13.1608	544.148	32	9.5684	6.62842	458.687	11	0	0	0	0	7	0	0	0	1	0	0	0	0	0	1	0	0	0	0	3	0	3
D10_010 Compound 1	0	57	28	30	0	2	0	0	2.90276	1	1	16	3	3.32054	227.226	1.43157	14.7515	3	403.079	629.105	8.49993	226.976	14	7.10408	2.87471	187.725	3	0	0	0	0	3	0	0	0	0	0	0	0	0	0	0	0	0	0	0	0	0	3
AHCI	0	61	37	39	0	0	1	3	4.21043	6	2	24	18	0.47069	323.303	1.59309	92.7187	3	542.338	866.281	10.1377	322.868	23	8.03189	0.457475	271.302	6	0	0	0	0	5	0	0	0	2	0	0	0	2	1	3	0	0	0	0	1	0	0
Probenecid	0	67	38	38	0	0	0	7	3.5394	5	1	19	6	2.3704	285.359	1.62416	79.2851	1	505.788	815.703	10.0432	316.878	14	7.88057	2.80425	256.254	4	0	0	0	0	2	0	0	0	3	0	0	1	0	0	1	0	0	0	0	2	0	0
Dihydrocaffeic acid	0	36	23	23	0	0	0	3	3.11024	4	3	13	3	1.54097	182.173	1.44726	81.7865	1	377.639	564.586	8.09335	205.782	12	6.72753	1.2219	159.428	3	0	0	0	0	3	0	0	0	1	0	0	0	0	0	1	0	0	0	0	0	0	0
Fenitrothion	0	48	29	29	0	0	0	1	3.29524	5	0	17	3	1.54687	277.234	1.57019	102.983	1	457.756	717.67	9.3911	277.065	8	7.49445	3.77145	220.403	3	0	0	0	0	3	1	0	0	0	1	0	0	0	0	0	0	0	1	0	3	0	0
NVP-TAE226	0	103	58	61	0	0	0	7	4.45337	5	3	33	15	0.817154	468.936	1.81427	95.1635	4	699.565	1213.58	12.3741	481.036	32	9.18676	3.94571	405.963	8	0	0	0	0	8	0	0	0	1	0	0	0	0	0	1	0	0	0	0	2	1	0
AMG 458	0	122	69	73	0	0	1	7	6.58464	7	2	40	21	2.35545	539.582	1.89615	106.697	5	857.66	1460.36	13.3275	558.016	36	9.67858	3.65971	474.715	13	0	0	0	2	5	0	0	0	2	0	0	0	0	0	4	0	0	0	0	4	0	0
Raloxifene	0	112	61	65	0	0	0	7	5.04767	5	2	34	6	2.09012	473.583	1.8227	97.3428	5	738.222	1283.63	12.6121	499.717	37	9.34179	5.12948	426.863	11	0	0	0	2	7	0	0	0	1	0	0	0	0	0	1	0	0	0	0	0	0	0
TH-302	0	65	37	37	0	0	0	7	4.34604	7	2	21	9	0.568667	449.036	1.76266	120.153	1	572.013	939.134	10.8814	371.982	15	8.19599	2.9461	288.272	1	0	0	0	0	2	2	0	0	1	0	0	0	0	0	0	0	0	1	2	1	0	0
Methamphetamine, (S)-	0	45	26	26	0	1	0	3	2.66419	1	1	11	3	3.02153	149.233	1.45068	15.6451	1	373.816	563.745	8.14222	208.274	9	6.76017	3.01318	161.76	5	0	0	0	0	1	0	0	0	0	0	0	0	0	0	0	0	0	0	0	2	0	0
Darapladib	0	158	85	89	0	0	1	13	6.11064	4	0	47	24	2.97096	666.771	2.05108	72.3855	5	930.629	1697.42	14.9137	698.75	42	10.4135	7.75327	591.266	12	0	0	0	0	6	0	0	0	2	0	0	0	0	1	5	0	0	0	0	2	0	4
2,4-Dimethylaniline	0	33	20	20	0	0	0	0	2.13318	0	2	9	3	3.27948	121.18	1.35814	26.222	1	318.368	461.193	7.27815	166.415	7	6.24523	2.14913	127.54	3	0	0	0	0	3	0	0	0	0	0	0	0	0	0	0	0	0	0	0	2	0	0
Norharman	0	37	21	23	0	0	0	0	2.52991	1	1	13	0	3.74077	168.195	1.329	26.3413	3	336.049	501.286	7.61258	182.06	15	6.60342	2.79749	150.767	7	0	1	0	4	0	0	0	0	0	0	0	0	0	0	0	0	0	0	0	0	0	0
4-Nitrobiphenyl	0	39	24	25	0	0	0	1	3.25154	2	0	15	3	4.32944	199.205	1.42815	40.4813	2	399.799	605.022	8.34093	218.564	14	6.97956	4.30803	178.025	9	0	0	0	0	3	1	0	0	0	0	0	0	0	0	0	0	0	0	0	0	0	0
Capravirine	0	85	49	51	0	0	0	7	3.66566	4	2	29	6	2.26377	451.369	1.77525	96.1511	3	609.847	1087.08	11.8696	442.608	25	8.90849	5.13193	370.179	7	0	0	0	0	7	1	0	0	1	0	0	0	0	0	1	0	0	0	0	2	2	0
GDC-0623	0	66	39	41	0	0	2	6	3.79915	4	3	25	9	1.67713	456.21	1.59778	78.2991	3	521.828	887.096	10.5076	346.861	24	8.31274	3.69345	300.768	5	0	0	0	0	4	1	0	0	1	0	0	0	2	0	3	0	0	0	0	0	0	1
3-F-aniline	0	21	14	14	0	0	0	0	1.93425	0	2	8	3	3.21326	111.117	1.25861	26.4072	1	269.647	372.945	6.46688	131.383	7	5.76434	1.4846	100.288	4	0	0	0	0	2	0	0	0	0	0	0	0	0	0	0	0	0	0	0	0	0	1
GDC-0879	0	77	43	46	0	0	0	4	4.15351	5	2	25	3	0.84436	334.372	1.6746	86.1209	4	599.753	966.901	10.7622	363.873	28	8.31657	0.78533	301.184	8	0	0	0	0	6	1	0	0	0	0	0	0	0	1	1	0	0	0	0	0	0	0
Ellipticine	0	61	33	36	0	0	0	0	3.18636	1	1	19	0	4.58523	246.306	1.45421	25.6346	4	450.557	719.217	9.10913	260.678	20	7.55378	4.69972	225.679	7	0	1	0	6	2	0	0	0	0	0	0	0	0	0	0	0	0	0	0	2	0	0
Fingolimod (FTY720)	0	101	55	55	0	0	0	9	5.3858	3	4	22	3	7.31829	307.471	1.82857	65.3015	1	657.501	1073.48	11.5738	420.824	17	8.55894	4.20824	328.29	4	0	0	0	0	2	0	0	0	0	0	0	0	0	0	0	0	0	0	0	1	0	0
Lamotrigine	0	36	23	24	0	0	0	1	3.007	3	4	16	6	4.35021	256.091	1.45459	87.6654	2	412.61	630.506	8.61947	233.405	15	7.14677	1.70474	191.13	3	0	0	0	0	6	0	0	0	0	0	0	0	0	0	0	0	0	0	0	0	2	0
Garenoxacin	0	98	51	55	0	1	1	4	4.29319	5	2	31	18	2.43336	426.413	1.73231	80.4382	5	642.882	1089.19	11.6044	423.051	30	8.81676	0.942369	358.86	5	0	0	0	0	7	0	0	0	2	0	0	0	1	0	3	0	0	0	0	1	0	2
FK3453	0	69	40	42	0	0	1	3	3.34078	4	2	23	18	2.33713	307.35	1.64996	76.2438	3	532.366	880.385	10.4257	341.477	22	8.11652	1.53794	279.968	6	0	0	0	0	4	0	0	0	1	0	0	0	2	1	2	0	0	0	0	2	0	0
Ampiroxicam, (S)-	0	91	52	54	0	1	1	8	3.65804	8	1	31	18	0.655909	447.462	1.74342	117.15	3	633.63	1106.05	11.7603	434.499	26	8.90673	2.97482	369.959	8	0	0	0	0	3	0	0	0	4	0	0	1	0	0	4	0	0	0	0	3	0	0
Ketotifen	0	79	41	44	0	0	0	0	3.29738	2	0	22	12	1.83338	309.425	1.59449	45.5452	4	522.313	869.915	10.2899	332.636	23	8.1489	1.43507	283.332	6	0	0	0	0	4	0	0	0	1	0	0	0	0	0	3	0	0	0	0	1	0	0
4-Methoxystyrene	0	31	20	20	0	0	0	2	2.46447	1	0	10	6	2.99831	134.175	1.37622	10.2154	1	338.981	490.87	7.4788	175.717	9	6.37512	2.99499	135.664	4	0	0	0	0	2	0	1	0	0	0	0	0	1	0	0	0	0	0	0	1	0	0
Cumene	0	36	21	21	0	0	0	0	2.14981	0	0	9	0	0.13686	120.192	1.37013	0	1	325.581	474.347	7.42695	173.289	6	6.34496	3.19641	133.747	5	0	0	0	0	1	0	0	0	0	0	0	0	0	0	0	0	0	0	0	2	0	0
Isobutyric acid	0	22	14	13	0	0	0	0	1.66822	2	1	6	3	1.69049	88.1051	1.31319	40.0967	0	257.874	350.911	6.36347	127.215	1	5.55304	0.958475	89.6584	0	0	0	0	0	0	0	0	0	1	0	0	0	0	0	1	0	0	0	0	2	0	0
1,2,3,3,3-Pentafluoropropene (PFP)	0	12	9	8	0	0	1	0	1.8741	0	0	8	6	0.457595	132.032	1.26093	0	0	244.662	324.501	5.99256	112.817	1	5.33663	2.09964	79.5793	0	0	0	0	0	0	0	0	0	0	0	0	0	1	0	1	0	0	0	0	0	0	5
Aliskiren	0	169	92	92	0	4	0	13	5.13362	7	6	39	15	1.89573	551.758	2.01373	138.971	1	856.85	1579.86	14.4867	659.307	23	10.2087	3.40941	557.064	3	0	0	0	0	3	0	0	0	2	0	0	0	0	0	2	0	0	0	0	8	0	0
Zomepirac	0	58	34	35	0	0	0	4	3.53547	3	1	20	6	1.42205	291.73	1.56704	56.953	2	497.977	801.492	9.72622	297.193	16	7.76969	2.6047	245.589	5	0	0	0	0	5	1	0	0	2	0	0	0	0	0	2	0	0	0	0	2	1	0
Rofecoxib	0	64	36	38	0	0	1	3	3.74496	4	0	22	9	1.19129	314.356	1.6027	69.5472	3	518.086	847.278	10.0874	319.677	20	7.96809	1.16982	264.887	9	0	0	0	0	3	0	0	0	3	0	0	1	0	0	3	0	0	0	0	1	0	0
Vabicaserin	0	78	37	40	0	2	0	0	2.74424	1	1	17	6	3.28366	228.333	1.4652	19.5587	4	429.463	699.415	9.1427	262.602	20	7.55312	2.95574	225.62	3	0	0	0	0	3	0	0	0	0	0	0	0	0	0	0	0	0	0	0	0	0	0
Estrone	0	88	42	45	0	4	0	0	3.44811	2	1	20	3	2.96989	270.366	1.54247	39.9408	4	482.677	800.142	9.88244	306.816	21	7.95713	3.22764	263.796	3	0	0	0	0	3	0	0	0	1	0	0	0	0	0	1	0	0	0	0	1	0	0
4-Chlorophenylhydrazine	0	24	16	16	0	0	0	1	2.43794	1	3	9	6	4.78646	142.586	1.32407	44.7367	1	310.528	441.101	7.04628	155.98	8	6.12356	2.16454	120.229	4	0	0	0	0	2	0	0	0	0	0	0	0	0	0	0	0	0	0	0	0	1	0
DY-9760e	0	124	66	70	0	0	0	8	5.65577	5	1	35	6	1.67452	495.016	1.8977	70.4823	5	816.902	1388.97	13.0901	538.313	35	9.50229	4.16677	449.246	7	0	1	0	2	7	1	0	0	0	0	0	0	0	0	0	0	0	0	0	3	1	0
UK-427,857	0	158	78	82	0	3	0	7	5.41509	4	1	37	9	1.49721	513.666	1.95594	62.3031	5	846.192	1480.85	13.6761	587.589	34	9.77876	5.66426	489.61	5	0	0	0	0	3	1	0	0	1	0	0	0	0	0	1	0	0	0	0	3	0	2
Toremifene	0	100	57	59	0	0	1	8	4.49802	2	0	29	9	2.6275	405.96	1.82048	13.2687	3	703.537	1203.87	12.2312	469.993	28	9.06522	5.03296	390.061	14	0	0	0	0	4	0	0	0	0	0	0	0	0	0	2	0	0	0	0	2	1	0
5-[(2,4-Dioxothiazolidin-5-yl)methyl]-2-methoxy-N-[[4-tri-fluoromethoxy)phenyl]methyl]benzamide, (R)-	0	84	48	50	0	1	0	7	5.40071	5	2	31	15	3.14008	454.42	1.78317	116.978	3	666.944	1110.14	11.7682	435.078	25	8.81275	2.99313	358.371	7	0	0	0	0	5	0	0	0	3	0	0	0	0	0	3	0	0	0	0	1	0	3
7-mono-O-(beta-hydroxyethyl)-rutoside (mono HER)	0	145	80	84	0	10	1	9	4.75034	17	10	46	9	2.29594	654.57	1.94042	268.736	5	818.833	1522.08	14.0285	618.264	48	10.0708	-2.27426	534.799	5	0	0	0	0	7	0	0	0	1	0	0	0	0	0	3	0	0	0	0	1	0	0
Flumatinib	0	127	70	74	0	0	0	7	6.23095	7	2	41	15	3.14689	562.589	1.91742	92.4066	5	852.179	1448.76	13.5211	574.345	38	9.76458	2.54845	487.482	11	0	0	0	0	9	0	0	0	1	0	0	0	0	0	1	0	0	0	0	2	0	3
Almotriptan	0	93	48	50	0	0	0	6	3.6485	4	1	23	6	1.51033	335.464	1.7325	63.9419	3	562.595	958.833	11.0746	385.306	21	8.41379	3.05814	311.87	4	0	1	0	2	2	0	0	0	2	0	0	1	0	0	0	0	0	0	0	2	0	0
N-Nitrosodiethanolamine	0	30	19	18	0	0	0	4	2.27211	5	2	9	3	0.547352	134.134	1.40723	73.9943	0	312.29	451.953	7.2939	167.136	7	6.14862	-0.733997	121.711	0	0	0	0	0	0	0	0	0	1	0	0	0	0	1	0	0	0	0	0	0	0	0
3-F-aniline	0	21	14	14	0	0	0	0	1.93425	0	2	8	3	3.21326	111.117	1.25861	26.4072	1	269.647	372.945	6.46688	131.383	7	5.76434	1.4846	100.288	4	0	0	0	0	2	0	0	0	0	0	0	0	0	0	0	0	0	0	0	0	0	1
Mexiletine, (S)-	0	52	30	30	0	1	0	3	2.74166	2	2	13	3	3.62214	179.259	1.52483	35.6487	1	407.093	627.733	8.8057	243.6	10	7.13105	2.15604	189.871	3	0	0	0	0	3	0	0	0	0	0	0	0	0	0	0	0	0	0	0	3	0	0
Alpha-Tetralone	0	39	21	22	0	0	0	0	2.22721	1	0	11	3	2.51646	146.186	1.33196	17.3842	2	334.437	492.171	7.47613	175.592	11	6.47787	1.9637	142.33	4	0	0	0	0	2	0	0	0	1	0	0	0	0	0	1	0	0	0	0	0	0	0
Alosetron	0	76	40	43	0	0	0	2	3.69898	2	1	22	6	0.737494	294.351	1.61575	50.9786	4	538.567	867.915	10.1834	325.79	22	8.01137	3.79466	269.227	5	0	0	0	2	4	1	0	0	1	0	0	0	0	0	1	0	0	0	0	2	0	0
Oxybutynin	0	106	57	58	0	1	0	7	3.6698	4	1	26	6	1.29973	357.486	1.76062	44.4717	2	617.422	1085.32	11.6922	429.479	20	8.81177	3.79133	358.251	5	0	0	0	0	1	0	0	0	1	0	0	0	0	0	1	0	0	0	0	2	0	0
Ertapenem	0	109	58	61	0	6	1	7	4.20984	8	5	33	27	1.15435	475.515	1.818	174.249	4	675.163	1196.78	12.3844	481.835	30	9.18495	0.651429	405.723	4	0	0	0	0	2	0	0	0	4	0	0	0	0	0	6	0	0	0	0	2	0	0
2-Bromoethanamine	0	15	10	9	0	0	0	0	1.41641	1	2	4	3	2.19395	123.98	1.24928	27.7488	0	233.964	307.877	5.87071	108.276	2	5.25243	0.65859	75.8716	0	0	0	0	0	0	0	0	0	0	0	0	0	0	0	0	0	0	0	1	0	0	0
[truncated: 35 more columns]
